# Supplementary material for: Mycobacterium tuberculosis FasR senses long fatty acyl-CoA through a tunnel and a hydrophobic transmission spine
Source: Nat Commun. 2020 Jul 24;11:3703. doi: 10.1038/s41467-020-17504-x (PMC7382501; doi:10.1038/s41467-020-17504-x)
Supplement: Supplementary file 6 — Supplementary Data 1 [file 41467_2020_17504_MOESM6_ESM.txt]

>UniRef100_H9ZSN6/1-191 Transcriptional regulator n=1 Tax=Thermus thermophilus JL-18 TaxID=798128 RepID=H9ZSN6_THETH
---------------------------------------------------------mg--TPTRTRILQE-
AAKLFTEKGYEATSVQDLAQALGLSKAALYHHF-G-S-KEEILYEIS-LLA-L----EGLVAA-GEKALE--
----------------------VADPK--E----AL-----RRF-ME--A----HARYFEE---NR----PF
---fVAM-L----QG------------L-QS--LS-P--EH--------REA----TV---RL-R----DR-
HEEN------L-------------------RA-IL---RRG-VE-Q--GVF-RE-VDVA--LAGRAVLSML-
N------W----------M-I-------RWF-R-P---------DGPMR----------------A-EEVAR
-AYHDLILRGLE-----rgsa---------------------------------------------------
--
>UniRef100_A0A191V4W6/1-215 TetR family transcriptional regulator n=1 Tax=Streptomyces parvulus TaxID=146923 RepID=A0A191V4W6_9ACTN
------------------------------------------------------marqlRAEQTRATIVDA-
AADLFDRHGYESTSLSEIVAHAGVTKGALYFHF-A-A-KEDLAHAIM-EIQ-S----RTLRRL-ADELTG--
-----------------R----GYTSL--E----AL-----MRI-TF--G----MARLCEE----G----PV
----LRA-G----LR------------L-AT--AG-V--PV--------RSP----LP---HP-F----TE-
WREI------A-------------------TS-RL---LDA-VR-Q--ADV-HPDIDVD--SVAHTLVCSV-
V------G----------T-Rl----vSGTL-E-P---------AGR-H----------------P-RR-LA
-QMWHILIRGMVP----vtrraryvtlaarleretasa----------------------------------
--
>UniRef100_D6ELN6/1-215 CprB n=1 Tax=Streptomyces lividans TK24 TaxID=457428 RepID=D6ELN6_STRLI
------------------------------------------------------marqlRAEQTRATIIGA-
AADLFDRRGYESTTLSEIVAHAGVTKGALYFHF-A-A-KEDLAHAIL-EIQ-S----RTS-RR-LAKDLD--
----------------gR----GYSSL--E----AL-----MRL-TF--G----MARLCVQ---GP-----V
----LRA-G----LR------------L-AT--AG-V--PV--------RPP----LP---HP-F----TE-
WREI------A-------------------TS-RL---LDA-VR-Q--SDV-HQDIDVD--SVAHTLVCSV-
V------G----------T-Rv----vGGTL-E-P---------AGR---------E--------P-R-RLA
-EMWYILIRGMVP----vtrraryvtlaarleqetgtt----------------------------------
--
>UniRef100_UPI0009A6AAAF/1-196 TetR family transcriptional regulator n=1 Tax=Halobacillus salinus TaxID=192814 RepID=UPI0009A6AAAF
--------------------------------------------------------mkk-NKPKYKQIIDA-
AVEVIAENGYHSSQVSKIAKKAGVADGTIYLYF-K-N-KEDILVSLF-QEK-M----GQFIEK-IEQETN--
-----------------S----RQTAE--E----KL-----LKL-VE--T----HFEQLSA---DH----HL
----AIV-T----QL------E-----L-RQ--SN-K--DL--------RQK----IN---SV-L----KP-
YLNV------I-------------------DA-II---SEG-VE-E--GLF-RPNLDRR--LVRQMIFGTL-
D------E----------T-V------TNWV-M-K---------EQRYN----------------I-VDQAH
-EVHSLIVHGLA-----rssq---------------------------------------------------
--
>UniRef100_UPI0001798FAF/1-218 transcriptional regulator of the TetR/AcrR family n=1 Tax=Thermobifida fusca (strain YX) TaxID=269800 RepID=UPI0001798FAF
-------------------------------gmgqrsdsdhvmaeattdkrqghtrgrt-GNDRRTQIIKV-
ATELFREKGYYATSLDDIADRIGFTKPAIYYYF-K-S-KEDVLFAIV-NSI-V----DEALER-FHAIAA--
-----------------G----PGSPG--E----RI-----HAL-LV--E----HTRTILR---NL----DA
----NTL-F----YN------E----rG-L---LS-P--ER--------ERE----MR---KR-E----RE-
YTEI------M-------------------QR-LY---AEG-VA-T--GEL-L-DVDPT--VATATLLGAA-
I-----------------W-T------YRWY-D-P---------EGRLS----------------A-DEVVE
-QITRLLLNGYR-----rpa----------------------------------------------------
--
>UniRef100_E6SGQ0/1-200 Regulatory protein TetR n=1 Tax=Thermaerobacter marianensis (strain ATCC 700841 / DSM 12885 / JCM 10246 / 7p75a) TaxID=644966 RepID=E6SGQ0_THEM7
--------------------------------------------------------mag----REQEILDA-
ARKLFRQKGYYATTMQDIAEAVGLQKASLYHYI-R-S-KEALLLQVA-GET-M----RLFHAE-LDRIEA--
-----------------A----GGSYA--E----QL-----AAA-IR--A----HVRVVAE---HQ----ET
----LTV-L----FR------E-----S-HA--LP-P--EH--------AEK----VR---GE-T----RR-
YTRR------L-------------------TD-LI---ARG-VA-A--GEF-R-PVDPG--AACLAILGAC-
N-----------------W-M------YRWY-S-A---------EGRLS----------------P-QEIAD
-QFVQVILHGLVL----prggpagtpagv-------------------------------------------
--
>UniRef100_A0A1F8NQP6/1-187 Uncharacterized protein n=1 Tax=Chloroflexi bacterium RBG_16_47_49 TaxID=1797639 RepID=A0A1F8NQP6_9CHLR
----------------------------------------------------------m----TREGILEA-
AARIFGEKGYHATSMQDIAAAVNLQKASLYYHF-D-S-KQEILMAIL-DHA-L----DLINNR-LESVLT--
-----------------P----SLSPD--E----KL-----RQA-MV--S----YLQTIAE---NQ----NL
----SAV-L----LL------E-----L-RS--LD-P--EL--------KAR----HA---SR-R----EK-
FEKL------W-------------------RD-LI---LEG-KQ-A--GIF-N-DVDPS--LTGRAILGVM-
N-----------------W-T------VTWY-R-R---------DGARS----------------A-TEIAN
-LFADLLLQGLM-----tq-----------------------------------------------------
--
>UniRef100_A0A0N6ZHH0/1-215 TetR family transcriptional regulator n=1 Tax=Streptomyces sp. CCM_MD2014 TaxID=1561022 RepID=A0A0N6ZHH0_9ACTN
------------------------------------------------------marqlRAEQTRATIIGA-
AADLFDRHGYESTSLSEIVAHAGVTKGALYFHF-A-A-KEDLAHAIM-EMQ-S----RAS-RR-LAKDLD--
----------------gR----GYSSL--E----TL-----MRL-TF--G----MARLCDE----G----PV
----LRA-G----LR------------L-AT--AG-V--PV--------RPP----LP---HP-F----TE-
WREI------A-------------------TA-RL---LNA-VR-Q--SDV-HPDLDVD--SVAHTLVCSI-
V------Gt--------rV-V------SRTL-E-P---------AER-E----------------P-RR-LA
-GMWYVLIRGMVP----vtrraryvtlasrlerepgaa----------------------------------
--
>UniRef100_A0A1F7LA56/1-225 Uncharacterized protein n=1 Tax=Candidatus Rokubacteria bacterium GWA2_70_23 TaxID=1802095 RepID=A0A1F7LA56_9BACT
--------------------------------------------------------mnlKRQAVRERILQA-
AADLICERGYRATTLDDIARHLGMSKASLYGYF-V-G-KDGILAAIS-QET-M----GRFSRA-LQEIAR--
-----------------S----PLPPH--E----KL-----RRV-VH--H----HVELVLT---HR----SF
----LTV-F----FS------E-----E-AS--LP-A--RF--------ARA----MA---RQ-K----DR-
YDKG------V-------------------EK-LI---QEG-IR-Q--GVF-RE-VPPR--LVVYALLGMV-
N-----------------W-L------YKWC-D-P---------AGPLG----------------A-EEIAR
-AYLDFIERGLLA----pkafqepqlrrrllrlrremdalsqllashsap----------------------
--
>UniRef100_A0A1F8QFW2/1-192 Uncharacterized protein n=1 Tax=Chloroflexi bacterium RBG_16_54_18 TaxID=1797648 RepID=A0A1F8QFW2_9CHLR
----------------------------------------------------------m----TRDQILDA-
AAQIFSQKGFHAASMADIAEAVNLQKASLYHHV-S-S-KQEILLAIL-DRA-L----DLLIER-LSAVQS--
-----------------A----QMPPE--E----KL-----RQV-MK--T----YLETLAE---HQ----DL
----AAV-L----LL------E-----H-RS--LE-P--EF--------REV----HI---PR-R----DR-
FERI------W-------------------KE-LI---QEG-QE-R--GVF-S-CADPG--LAARALLGVM-
N------W----------T-I-------TWY-R-A---------DGPLS----------------A-AEIAD
-RFADLFLNGLI-----pcdgsie------------------------------------------------
--
>UniRef100_M3TV04/1-207 Putative TetR family transcriptional regulator n=1 Tax=Gordonia paraffinivorans NBRC 108238 TaxID=1223543 RepID=M3TV04_9ACTN
--------------------------------------------msprgqktasgaettKNSSRRDELLAT-
AGRMFAENGLRSTTVRDIADAAGILSGSLYHHF-D-S-KESMVDEIL-RRF-L----DELFAK-YRDIAA--
-----------------A----GLSAT--E----TL-----RRL-VI--A----SFESIDA---ER----NA
----VAI-Y----QD------E-----AkRL--SS-Q--ER--------FSY----IS---EL-N----VE-
FRQL------W-------------------HA-VL---QRG-VD-E--GEF-RPDLDVE--LVYRFMRDTV-
W-----------------V-A------VRWY-R-P---------GGALS----------------V-EKIAD
-QYLSIVLDGIL-----pr-----------------------------------------------------
--
>UniRef100_UPI000B7E1A08/1-212 TetR family transcriptional regulator n=1 Tax=Halobacillus alkaliphilus TaxID=396056 RepID=UPI000B7E1A08
----------------------------------------mndhsfifnkdrqeilvkk-NKPKYKQIIDA-
AVEVIAENGYHSSQVSKIAKKAGVADGTIYLYF-K-N-KEDILVSLF-QEK-M----GQFIER-IQEETT--
-----------------S----KQSAE--E----KL-----LKL-IE--T----HFEQLAA---DH----HL
----AIV-T----QL------E-----L-RQ--SN-S--EL--------RQK----IN---EV-L----KG-
YLNV------I-------------------DQ-IV---QEG-VE-E--GLF-RDNLDRR--LVRQMIFGTM-
D------E----------T-V------TNWV-M-K---------EQRYN----------------I-VDQAK
-EVHSLFIHGLA-----hskn---------------------------------------------------
--
>UniRef100_UPI00035C6B36/1-191 TetR family transcriptional regulator n=1 Tax=Thermus igniterrae TaxID=88189 RepID=UPI00035C6B36
--------------------------------------------------------mvt---TTRDRILEE-
AAKLFTEKGYEATSVQDIAQALGLSKAALYHHF-R-S-KEEILAEIS-LLA-L----EGLLRA-GEKALG--
----------------------TEDPR--E----AL-----RQF-ME--A----HARFFEE---NY----AF
---fVTM-L----QG------------I-KS--LS-P--EN--------RAR----TV---AL-R----DR-
HEAN------L-------------------RE-IL---RRG-MA-Q--GVF-R-PVDVA--LAGRAVLSML-
N------W----------M-I-------RWF-R-P---------GGPMR----------------A-EEVAR
-GYFDLILRGLE-----dgst---------------------------------------------------
--
>UniRef100_UPI00057066BD/1-191 TetR/AcrR family transcriptional regulator n=1 Tax=Thermus amyloliquefaciens TaxID=1449080 RepID=UPI00057066BD
---------------------------------------------------------mg--TTTRHRILEE-
AARLFTERGYEATSVQDLAEALGLSKAALYHHF-R-S-KEEVLYEIS-RQA-L----EGLLEE-AKKALA--
----------------------VSDPR--E----AL-----LRF-ME--G----HARFFEE---NR----PF
---fVTM-L----QG------------L-QS--LS-P--EK--------QAP----IL---AL-R----DQ-
YEEA------L-------------------RT-LL---RRG-ME-A--GVF-R-QLDVA--LTGRAILSML-
N------W----------M-I-------RWF-R-P---------GGPLR----------------A-EEVAR
-WYYHLLLRGLE-----dgdt---------------------------------------------------
--
>UniRef100_UPI000773FF65/1-193 TetR/AcrR family transcriptional regulator n=1 Tax=Dietzia TaxID=37914 RepID=UPI000773FF65
--------------------------------------------------------mss--TTRREELLSI-
AAELFAERGLRATTVRDIADAAGILSGSLYHHF-A-S-KEAIVDEIL-RGF-L----DALFGE-YRRIVG--
-----------------S----GLGPR--A----TL-----EAL-VR--A----SFEAIHR---DR----NE
----VAI-Y----QD------E-----L-KH--LR-G-nPR--------FDY----LR---ER-N----TE-
FREM------W-------------------TD-VL---RRG-ME-S--GDF-RGDLDVR--LTYRFLRDTV-
W-----------------V-A------VRWY-R-P---------DDDND----------------H-AAIAD
-QYLNIVLDGLT-----vg-----------------------------------------------------
--
>UniRef100_A0A086MW27/1-215 TetR family transcriptional regulator n=1 Tax=Streptomyces luteus TaxID=1915400 RepID=A0A086MW27_9ACTN
------------------------------------------------------marqlRAEQTRATILGA-
AADLFDRHGYESTSLSEIVAHAGVTKGALYFHF-A-A-KEDLAHAIM-ELQ-S----RTSRRL-ATELDD--
-----------------R----GYTSL--E----SL-----MRL-TF--G----MARLCEE----G----PV
----LRA-G----LR------------L-AT--GG-V--PV--------RPP----LP---HP-F----TE-
WREI------A-------------------SS-RL---LDA-VR-Q--SDV-HPDIDVD--SVAHTLVSSI-
V------G----------T-Rl----vSGTL-E-P---------HA-R--------Q--------P-RR-LA
-GMWHLLIRGMVP----vtrraryltlaarleretyaa----------------------------------
--
>UniRef100_A0A209C479/1-215 TetR family transcriptional regulator n=1 Tax=Streptomyces sp. CS113 TaxID=1982761 RepID=A0A209C479_9ACTN
------------------------------------------------------marqlRAEQTRATIVGA-
AADLFDRYGYESTSLSEIVAHAGVTKGALYFHF-A-A-KEDLAHAIM-EIQ-S----RTLHRL-A-KDLD--
----------------gR----GYSSL--E----AL-----MRL-AF--G----MARLCEE----G----PV
----LRA-G----MR------------L-AT--AG-V--PV--------RPP----LP---HP-F----TE-
WREM------A-------------------TS-RL---LNA-VR-Q--ADV-HPDIDVG--SVAHTLVSSV-
V------G----------T-Rv----vSGTL-E-P---------AGR---------Q--------P-RR-LA
-ELWYILIRGMVP----vtrraryltlvtrleretgtp----------------------------------
--
>UniRef100_UPI0004021DC8/1-194 TetR family transcriptional regulator n=1 Tax=Bacillaceae TaxID=186817 RepID=UPI0004021DC8
-----------------------------------------------------mkntkp----KFNQIIDA-
AVEVIAKNGYHSSQVSKIAKKAGVADGTIYLYF-K-N-KEDILVSLF-QEK-M----GQFIER-IEQEIA--
-----------------E----KSNAE--E----KL-----LEL-IR--L----HFSQLGA---NL----PL
----AIV-T----QL------E-----L-RQ--SN-P--EL--------RKK----IN---EV-L----KR-
YLTV------I-------------------DS-II---EEG-VE-E--KLF-QEDLNKK--LVRQMIFGTI-
D------E----------T-V------TNWV-M-K---------DHKYS----------------L-ADQAE
-EVHELLINGIS-----kr-----------------------------------------------------
--
>UniRef100_A0A1V5X6J5/1-202 Fatty acid metabolism regulator protein n=1 Tax=Deltaproteobacteria bacterium ADurb.Bin207 TaxID=1852869 RepID=A0A1V5X6J5_9DELT
--------------------------------------------------mkkkrsleq-QKTKRARILAA-
AAEVFATRGFQEAHISHIAQTAGVADGTIYLYF-P-S-KESLLVALF-EDS-V----SRFFRQ-LDDELT--
-----------------S----IAAPR--D----KL-----LRM-VA--L----QLGLLDR---ER----GL
----AEL-L----TV------N-----L-RQ--SS-R--SM--------REL----LK---PH-F----TA-
YLDR------L-------------------ER-VL---IEG-QN-A--GVF-RKDLSAR--VVARAIFGAL-
D------G----------V-T------LTWA-L-G--------gGHEGG----------------L-VKTAE
-TVGKMLLDGLA-----sns----------------------------------------------------
--
>UniRef100_G8N4A7/1-215 Fatty acid metabolism regulator protein n=3 Tax=Geobacillus thermoleovorans group TaxID=1505648 RepID=G8N4A7_GEOTH
-------------------------------mndgsfiwrmesemrkgesilrrekpkf------KQIIDA-
AVVVIAEHGYHQAQVSKIAKQAGVADGTIYLYF-K-N-KEDILISLF-QEK-M----GAFIEK-IEQETE--
-----------------G----ISSPL--E----KL-----YVL-VK--T----HFSALAA---DP----HM
----AVV-T----QL------E-----L-RQ--SN-K--EL--------RHR----IN---EV-L----KG-
YLRL------I-------------------DR-II---MEG-ME-K--GEF-RQDLDVR--LTRQMIFGTL-
D------E----------T-V------TTWV-M-N---------EQKYD----------------L-AALAD
-PVYELLVKGCA-----agr----------------------------------------------------
--
>UniRef100_UPI000565D632/1-203 TetR/AcrR family transcriptional regulator n=1 Tax=Streptacidiphilus oryzae TaxID=348818 RepID=UPI000565D632
-----------------------------------------------mptkrtssrtap--AGRREEILAT-
AAEVFARQGYHATTVREIADAAGMLAGSLYYHF-D-S-KESMVDEIL-SGF-L----TELWEA-YQAVLD--
-----------------A----GLGPR--E----TV-----EEL-VR--E----SVRQIDR---HG----HA
----VAI-Y----QR------E-----R-GL--AS-E--PR--------FKY----LN---ES-Q----ER-
FESA------W-------------------LE-TL---RRG-VA-T--GAF-RADLDVR--LAYRFLRDTV-
W-----------------V-A------ASWY-R-P---------GGRLT----------------A-DELAS
-RYLTMVLEGLTP----rea----------------------------------------------------
--
>UniRef100_UPI000300F597/1-203 TetR/AcrR family transcriptional regulator n=1 Tax=Rhodococcus TaxID=1661425 RepID=UPI000300F597
-------------------------------------------------mtpsrddtng-KSGRRAELLDI-
AADLFASRGVRATTVRDIADAAGILSGSLYHHF-D-S-KESMVDEIL-RAF-L----DDLFDR-YRKIVA--
-----------------S----GLSSR--D----TL-----AAL-VT--T----SYDAIDK---SH----PA
----VAI-Y----QG------E-----A-KH--LE-G--ER--------FAY----IA---EL-H----IE-
FREL------W-------------------VG-VI---ERG-VA-D--GSF-RPDVDVE--LVFRFLRDTV-
W-----------------V-A------VRWY-R-P---------GGPLS----------------I-EQVAQ
-QYLSIVLDGLS-----nqnss--------------------------------------------------
--
>UniRef100_M3VE76/1-198 Putative TetR family transcriptional regulator n=1 Tax=Gordonia malaquae NBRC 108250 TaxID=1223542 RepID=M3VE76_9ACTN
-----------------------------------------------------mtskttSGSSRREELLGI-
AGELFAERGLRSTTVRDIADTAGILSGSLYHHF-D-S-KESMVDELL-RDF-L----DALFSR-YREIDA--
-----------------A----GLSAA--E----TL-----RQL-VI--A----SFEAIDT---RH----TA
----VAI-Y----QN------E-----A-RQ--LT-G--QE--------RFS---yIN---DR-N----RE-
NREL------W-------------------AS-VL---RRG-VA-E--GDF-RPDLDVD--LVYRFMRDTV-
W-----------------V-A------VRWY-R-P---------GGAKT----------------V-EQIAD
-QYLSIVLDGIL-----pr-----------------------------------------------------
--
>UniRef100_F2RE41/1-197 Transcriptional regulator, TetR family n=1 Tax=Streptomyces venezuelae (strain ATCC 10712 / CBS 650.69 / DSM 40230 / JCM 4526 / NBRC 13096 / PD 04745) TaxID=953739 RepID=F2RE41_STRVP
------------------------------------------------marttdgdgtp----VPQRLLAA-
ATRLFAEQGYDRTSVQEIVEAAGVTKGALYHYF-G-S-KEDLLQEVY-SRV-L----RLQQER-LDAYAD--
-----------------S----GAPIE--E----RL-----RAA-AA--D----VVVTTIE---NL----DD
----AAI-F----FR------S-----M-HH--LS-P--EK--------NKQ----VR---SE-R----RH-
YHER------F-------------------RA-LI---EEG-QR-S--GVF-STATPAD--LVVDYHFGSV-
H------H----------L-S-------TWY-R-P---------DGPLT----------------P-EQVAG
-HLADLLLRALR-----p------------------------------------------------------
--
>UniRef100_A0A1H2LM76/1-216 DNA-binding transcriptional regulator, AcrR family n=1 Tax=Gordonia westfalica TaxID=158898 RepID=A0A1H2LM76_9ACTN
---------------------------------msprgqtrtkdkagtdakagadtgvr--SSRRDELLAT-
AGRMFAENGLRSTTVRDIADAAGILSGSLYHHF-D-S-KESMVDEIL-RRF-L----DDLFAR-YREIAG--
-----------------A----GLSAS--E----TL-----RGL-VV--A----SFESIDA---ER----NA
----VAI-Y----QD------E-----AkRL--SG-Q--ER--------FGY----IS---EL-N----VE-
FRQL------W-------------------HA-VL---QRG-VD-D--GEF-RPDLDVE--LVYRFMRDTV-
W-----------------V-A------VRWY-R-P---------GGAMT----------------V-EAIAD
-QYLSIVLDGIL-----pr-----------------------------------------------------
--
>UniRef100_UPI000A3864D5/1-246 TetR/AcrR family transcriptional regulator n=1 Tax=Crossiella equi TaxID=130796 RepID=UPI000A3864D5
------------mggrhrdgvpgqrlrvlphrrgavgeqpasvrgatvttrarrttdtg-GSQRRAELLAL-
AARLFAERGYRATTVRDIADAAGILSGSLYHHF-D-S-KEQMADEVL-HGF-L----DELFGS-YREIAA--
-----------------A----DLGPR--Q----RL-----EQV-VT--A----SFECIDA---HH----AA
----VAV-Y----QN------E-----A-KH--LA-Q--QE-------rFAY----LG---DL-N----TE-
FRKL------W-------------------VG-IL---EDG-VR-A--GVF-RPDLDVE--LVYRFVRDTV-
W-----------------V-A------VHWY-R-P---------DGPRS----------------A-DDIAQ
-QYLGILLDGIAT----rrrpvrkqv----------------------------------------------
--
>UniRef100_A0A1A1WE31/1-207 TetR family transcriptional regulator n=1 Tax=Mycobacterium sp. 852002-10029_SCH5224772 TaxID=1834083 RepID=A0A1A1WE31_9MYCO
-------------------------------------------------------mpgq-ANSRRDELLEL-
AATMFAERGLRATTVRDIADSAGILSGSLYHHF-S-S-KEEMVDEVL-RSF-L----DWLFAR-YREIVD--
-----------------S----EANPL--E----RL-----KGL-FM--A----SFEAIEH---RH----AQ
----VVI-Y----QD------E-----AqRL--LS-Q--PR--------FAY----IE---DM-N----RQ-
QRKM------W-------------------LE-LL---HQG-VD-E--GHF-RPDLDVD--LVYRFIRDTT-
W-----------------V-S------VRWY-Q-P---------GGPLT----------------A-QQVGQ
-QYLAIVLGGITT----efskdgkrslkhg------------------------------------------
--
>UniRef100_UPI0009F9AE3A/1-203 TetR/AcrR family transcriptional regulator n=1 Tax=Actinophytocola xanthii TaxID=1912961 RepID=UPI0009F9AE3A
-------------------------------------------------mspkqgtkqgRTSERREALVQI-
AAELFADQGYRATTVRHIGDAAGVLSGSLYHHF-D-S-KETILDELL-SSY-L----GDLLDT-YRAVVA--
-----------------D----GTTPT--R----AL-----GEL-VR--V----SFRSMSE---HR----AA
----ITV-L----QN------Er--gyL-RG--LP-----R--------FDY----LT---EV-E----AE-
VRRI------W-------------------IT-VL---RDG-VA-A--GEF-RADLDPL--VTYRFLRDSV-
W-----------------V-A------VRWF-R-R---------DGSLS----------------A-DQLAE
-HYLSLIFDGLTQ----rv-----------------------------------------------------
--
>UniRef100_A0A1J0LQH4/1-196 TetR family transcriptional regulator n=1 Tax=Thermus brockianus TaxID=56956 RepID=A0A1J0LQH4_THEBO
--------------------------------------------------------mvt---TTKVRILEE-
AAKLFTEKGYEATSVQDVAQALGLSKAALYHHF-R-S-KEEILLAIS-LQA-L----EGLVRA-GEEALA--
----------------------HPDPK--E----AL-----LRF-ME--A----HARYFEE---NY----PF
---fVTM-L----QG------------I-KS--LS-P--EN--------RAL----TN---RL-R----DR-
HEAN------L-------------------RA-IL---RRG-VE-A--GVF-R-PVDVA--LTGRAVLSLL-
N------W----------M-I-------RWF-R-P---------GGPMR----------------A-VEVAR
-AYHDLILRGLED----gstraqga-----------------------------------------------
--
>UniRef100_A0A0H4WB86/1-197 HTH-type transcriptional repressor KstR2 n=2 Tax=Bordetella hinzii TaxID=103855 RepID=A0A0H4WB86_9BORD
----------------------------------------------------mtsrdpg----RYDQIIHA-
ARRLIARHGYRGTSLNMIAAEVGVSKAALYHHF-P-D-KDTLYRSLI-AAG-M----EHLFNE-VRAGMQ--
-----------------A---aGDDPR--E----RL-----YAF-MR--A----SVEYYER---HH----DS
----WMS-G----SQ------L----fW-TA--ES-P--EH--------RAL----VL---TW-R----DA-
YETL------L-------------------KD-VL---RDG-VR-G--GQF-RADTDVS--LASKFLLSSL-
N------Q----------L-S-------RWY-R-P---------GGGKS----------------A-REIMD
-RFVDMFLHGVQ-----tpg----------------------------------------------------
--
>UniRef100_UPI0007414E6F/1-230 TetR family transcriptional regulator n=1 Tax=Corynebacterium glutamicum TaxID=1718 RepID=UPI0007414E6F
--------------------------------------------magavgrprrsaprrAGKNPREEILDA-
SAELFTHQGFATTSTHQIADAVGIRQASLYYHF-P-S-KTEIFLTLL-KST-V----EPSTVL-AEDLSI--
-----------------L----DAGPE--M----RL-----WAI-VA--S----EVRLLLS---TK---wNV
----GRL-Y----QL------Pi---vG-SE--EF----AE--------YHS----QR---EA-L----TN-
IFRD------Lateivgddp-raelpfhitMS-VI---EMR-RN-D--GKI-PSPLSAD--SLPETAIMLA-
D------A----------S-L-------AVL-------------GASLP----------------A--DRVE
-KTLELIKQADAK----lehhhhhh-----------------------------------------------
--
>UniRef100_A0A2E0TQC2/1-212 TetR family transcriptional regulator n=1 Tax=Sandaracinus sp. TaxID=2024858 RepID=A0A2E0TQC2_9DELT
--------------------------------------------maekkgssakggkra-GGDKRERILQA-
AIRVFAKNGFYATRVSEIAKAAGVADGTIYLYF-E-N-KDDVLVQIF-EDR-I----GKLLEI-LRRVIA--
-----------------K----EETVE--A----RI-----RRI-VE--L----QLGLLEE---ER----DL
----AEV-I----TV------N-----L-RQ--SS-R--LL--------KQY----AA---PL-F----TK-
YLEL------I-------------------AG-VI---ADG-QK-E--GVL-RRDVSPR--IAARSLWGAL-
D------G----------L-A------LTWA-L-G---------TPERKpd---paT--------L-RKAAT
-QFATLFLDGLR-----ard----------------------------------------------------
--
>UniRef100_A0A0A2WTY2/1-192 TetR family transcriptional regulator n=1 Tax=Thermus filiformis TaxID=276 RepID=A0A0A2WTY2_THEFI
--------------------------------------------------------mte--ASTKTRILQE-
AARIFAEKGYEGASMQDLAQALGLSKAALYHHF-R-S-KEEILYQIS-LLA-L----SELLAR-GERALE--
----------------------ERDPS--R----AL-----LLF-ME--G----HARYIEE---NH----PF
---fVAM-L----QG------------L-AS--LS-P--PH--------REE----TV---RL-R----DR-
HEAN------L-------------------RR-IL---ERG-ME-E--GVF-R-RVDVA--LAGRAVLSLL-
N------W----------M-I-------RWF-R-P---------GGPMR----------------A-EEVAR
-AYWDLVLRGLQ-----dgnl---------------------------------------------------
--
>UniRef100_A0A1Y0BYK8/1-207 TetR family transcriptional regulator n=1 Tax=Mycobacterium dioxanotrophicus TaxID=482462 RepID=A0A1Y0BYK8_9MYCO
---------------------------------------------------mapetssq-PASRRDELLEL-
AATMFAERGLKATTVRDIADSAGILSGSLYHHF-K-S-KEQMVEEVL-RDF-L----DWLFAR-YQEIVD--
-----------------R----EAAPL--E----RL-----KGL-FM--A----SFEAIEH---RH----AQ
----VVI-Y----QD------E-----AkRL--SA-Q--PQ--------FAF----VE---AR-N----KE-
QRKM------W-------------------VD-IL---QQG-VA-D--GSF-RPDLDVD--LVYRFIRDTT-
W-----------------V-S------VRWY-Q-P---------GGPLS----------------A-EQVGR
-QYLAIVLGGITA----ggatvkgdq----------------------------------------------
--
>UniRef100_E6SJY5/1-204 Transcriptional regulator, TetR family n=1 Tax=Thermaerobacter marianensis (strain ATCC 700841 / DSM 12885 / JCM 10246 / 7p75a) TaxID=644966 RepID=E6SJY5_THEM7
--------------------------------------------------------mpr-STARREEILAV-
AGELFRQKGYHATSMQDIAERLQLQRGSLYAHI-D-S-KEELLFDIV-DRA-A----DRFLAG-IEQAWR--
-----------------E----GRTAR--E----RL-----RRA-LA--A----HMSVIAE---HR----DT
----ASV-F----FH------E-----W-RF--LR-D--DL--------RRR----IQ---AK-R----DR-
YEAR------W-------------------RE-LV---ADG-VQ-R--GEF-R-PVDPR--FAALLALSAV-
N-----------------W-A------YQWY-S-P---------EGPLS----------------P-EEVAG
-AFADLILQGLEA----apradtspeepag------------------------------------------
--
>UniRef100_UPI00040C3016/1-200 TetR/AcrR family transcriptional regulator n=1 Tax=Thermus antranikianii TaxID=88190 RepID=UPI00040C3016
----------------------------------------------------------m-GTATRDRILEE-
AARLFTERGYEATSVQDLAEALGLSKAALYHHF-R-S-KEEVLYEIS-LQA-L----EGLRRQ-GEKALS--
----------------------EPNPK--V----AL-----LRF-ME--G----HARFFEE---NR----PF
---fVAM-L----QG------------L-QS--LS-P--DK--------RAL----TI---SL-R----DR-
YEGM------L-------------------RS-IL---ERG-ME-M--GVF-R-PLDVS--LTARAILSLL-
N------W----------M-I-------RWF-R-P---------GGPLR----------------A-EEVAR
-FYFDLILRGLEN----gdsraqgnstas-------------------------------------------
--
>UniRef100_UPI00040BA6BE/1-200 TetR family transcriptional regulator n=1 Tax=Halobacillus kuroshimensis TaxID=302481 RepID=UPI00040BA6BE
-----------------------------------------------------mkknkp----KFKQIIDA-
AVEVIAENGYHSSQVSKIAKKAGVADGTIYLYF-K-N-KEDILVSLF-QEK-M----GQFIEK-IEQETT--
-----------------S----RQSAD--E----KL-----HTL-IH--T----HFEQLAA---DH----HL
----AIV-T----QL------E-----L-RQ--SN-K--DL--------RQK----IN---NV-L----KR-
YLNV------I-------------------DQ-IV---EEG-VE-E--GLF-RNGLDRR--LVRQMIFGMM-
D------E----------T-V------TNWV-M-K---------DQRYN----------------I-VDQAS
-EVHSLIIYGLAR----nreeeer------------------------------------------------
--
>UniRef100_UPI00032FF864/1-194 TetR family transcriptional regulator n=1 Tax=Bacillus atrophaeus TaxID=1452 RepID=UPI00032FF864
------------------------------------------------------mkqkr---PKYMQIIDA-
AVEVIAENGYHQSQVSKIAKQAGVADGTIYLYF-K-N-KEDILISLF-KEK-M----GQFIER-MEEEIK--
-----------------E----KQTAK--E----KL-----ALV-IT--K----HFSLLAD---DR----HL
----AIV-T----QL------E-----L-RQ--SN-L--EL--------RQK----IN---DI-L----KG-
YLNI------L-------------------ES-IL---TEG-IE-S--GEF-KENLDIR--LARQMVFGTI-
D------E----------T-V------TTWV-M-N---------DQKYD----------------L-TSLAD
-RVLDLLV---------fgfhke-------------------------------------------------
--
>UniRef100_UPI00035D36CC/1-191 TetR/AcrR family transcriptional regulator n=1 Tax=Thermus scotoductus TaxID=37636 RepID=UPI00035D36CC
----------------------------------------------------------m-GTATRNRILEE-
AARLFTEKGYEATSVQDLAEALGLSKAALYHHF-R-S-KEEVLYEIS-QQA-L----EGLLLE-GKKALA--
----------------------VSDPR--E----AL-----LRF-ME--G----HARFFEE---NR----PF
---fATM-L----QG------------L-QS--LS-P--EK--------QGQ----IV---TL-R----DQ-
YEEI------L-------------------RT-LL---RRG-ME-K--GVF-R-PVDVA--LAGRAVLSLL-
N------W----------M-I-------RWF-H-P---------GGPLR----------------A-EEVAR
-FYFDLILKGLE-----dgrs---------------------------------------------------
--
>UniRef100_UPI000D300B59/1-193 TetR/AcrR family transcriptional regulator n=1 Tax=Dietzia psychralcaliphila TaxID=139021 RepID=UPI000D300B59
--------------------------------------------------------mts--TTRREELLAI-
AAGLFAERGLRATTVRDIADAAGILSGSLYHHF-S-S-KEAIVDEIL-RGF-L----DSLFGD-YQRIVD--
-----------------A----GSSPR--E----TL-----EGL-VR--V----SFEAIHR---HR----DE
----VAI-Y----QD------E-----L-KH--LR-G-nPR--------FDY----LR---ER-N----TE-
FREM------W-------------------TD-VL---SRG-ME-S--GEF-RPDLDIR--LTYRFLRDTV-
W-----------------V-A------VRWY-R-P---------EDADD----------------H-AAIAD
-QYLRIVLDGLA-----vd-----------------------------------------------------
--
>UniRef100_A0A246QAE6/1-196 Uncharacterized protein n=1 Tax=Achromobacter sp. HZ28 TaxID=2015171 RepID=A0A246QAE6_9BURK
----------------------------------------------------mtardpg----RYDQIIDE-
ARRLFARHGYQGTSLNMIAAEVGISKSALYHHF-P-D-KETLYRSLV-ASG-M----ETLFNR-VHTAMQ--
-----------------D---eGADPA--Q----RL-----RAF-MR--A----SIAYYEE--cHD----SW
v--sGSL-L-----F------------W-ST--DS-E--AH--------RAL----VV---KW-R----DA-
YEGL------L-------------------KA-AV---RDG-IA-A--GLF-KPDTDVS--LAAKFLLSSL-
N------Q----------L-S-------RWY-R-P---------DGEKT----------------A-QEIMD
-CFVGMFLHGIE-----ka-----------------------------------------------------
--
>UniRef100_UPI0005D115A7/1-193 TetR family transcriptional regulator n=1 Tax=Bacillus alveayuensis TaxID=279215 RepID=UPI0005D115A7
--------------------------------------------------------mkk-NKPKYKQIIEA-
AVIVIAENGYHQAQVSKIAKQAGVADGTIYLYF-K-N-KEDILISLF-QEK-M----GSFIEK-IQKEIE--
-----------------G----ISSPT--E----KL-----YVL-VE--K----HFQLLAA---DR----HL
----AIV-T----QL------E-----L-RQ--SN-K--EL--------RLR----IN---EV-L----KG-
YLKV------V-------------------DR-IL---MEG-IE-K--GEF-RQDLDVR--LARQMIFGTI-
D------E----------T-V------TTWV-M-N---------EQKYD----------------L-AALAK
-PVHQLLTKGC------si-----------------------------------------------------
--
>UniRef100_UPI00006834E1/1-206 transcriptional regulator n=1 Tax=Bacillus subtilis TaxID=1423 RepID=UPI00006834E1
---------------------------------------------------mslkqkrp----KYMQIIDA-
AVEVIAENGYHQSQVSKIAKQAGVADGTIYLYF-K-N-KEDILISLF-KEK-M----GQFIER-MEEDIK--
-----------------E----KATAK--E----KL-----ALV-IS--K----HFSLLAG---DH----NL
----AIV-T----QL------E-----L-RQ--SN-L--EL--------RQK----IN---EI-L----KG-
YLNI------L-------------------DG-IL---TEG-IQ-S--GEI-KEGLDVR--LARQMIFGTI-
D------E----------T-V------TTWV-M-N---------DQKYD----------------L-VALSN
-SVLELLVSGIH-----nkeggshhhhhh-------------------------------------------
--
>UniRef100_UPI0009DA965A/1-201 TetR/AcrR family transcriptional regulator n=1 Tax=Nocardia donostiensis TaxID=1538463 RepID=UPI0009DA965A
---------------------------------------------------------md-PQERKKLILDR-
SAEIFARKGVSATTIREIADAVGVYSGALYHYF-P-S-KEAIVTELI-REY-I----EDLSAR-CKDVLA--
-----------------R----ELPPV--E----RL-----EAL-VE--V----ALATSEQ---YH----GA
----TSI-W----RR------Eg---eY-M---RE-R--LV--------EAD----MT---AT-A----DM-
MQIA------W-------------------RD-AI---TEG-VA-A--GDL-RADLDPE--IFRELLYDAV-
W------H------------A------SRWF-R-P---------DPERT----------------L-PDLAR
-TVVSVFVDGMRP----rdtcpappr----------------------------------------------
--
>UniRef100_A0A1A2B3F3/1-206 TetR family transcriptional regulator n=1 Tax=Mycobacterium sp. 852002-51971_SCH5477799-a TaxID=1834106 RepID=A0A1A2B3F3_9MYCO
----------------------------------------------------mdrapgq-ANSRRDELLEL-
AATMFAERGLRATTVRDIADSAGILSGSLYHHF-S-S-KEEMVDELL-RSF-L----DWLFAR-YREIVD--
-----------------S----EANPL--E----RL-----KGL-FM--A----SFEAIEH---RH----AQ
----VVI-Y----QD------E-----AqRL--LS-Q--PR--------FAY----IA---DM-N----RQ-
QRKM------W-------------------LE-LL---NQG-VE-Q--GYF-RPDLDVD--LIYRFIRDTT-
W-----------------V-S------VRWY-Q-P---------GGPLT----------------A-EQVGQ
-QYLAIVLGGITA----gstkieqgv----------------------------------------------
--
>UniRef100_UPI0008375886/1-222 TetR/AcrR family transcriptional regulator n=1 Tax=Nocardia miyunensis TaxID=282684 RepID=UPI0008375886
----------------------------------------mdqanawlyyervpapdas-KSARRNELLAI-
AAALFAERGLRATTVRDIADAAGILSGSLYHHF-D-S-KESMVDEIL-RGF-L----DELFAR-YREIDA--
-----------------A----GLPAR--D----TL-----EAL-VI--A----SFESFDR---SH----AA
----VAI-Y----QA------E-----AkRL--SG-A--AR--------FEY----ID---QY-N----RE-
FREL------W-------------------RR-VL---EKG-VQ-D--GDF-RPELDTE--LALRFLRDTV-
W-----------------V-S------VRWY-K-P---------GGRIT----------------V-DNLAK
-QYLTIVLDGLTN----pepgakstlqqgk------------------------------------------
--
>UniRef100_A0A1G9BRH7/1-194 TetR/AcrR family transcriptional regulator, fatty acid metabolism regulator protein n=1 Tax=Sediminibacillus albus TaxID=407036 RepID=A0A1G9BRH7_9BACI
-----------------------------------------------------mkntkp----KFKQIIDA-
AVEVIAENGYHSSQVSKIAKKAGVADGTIYLYF-K-N-KEDILVSLF-QDK-M----GQFIAR-IETEIA--
-----------------E----KNNAE--D----KL-----LEL-IR--L----HFSQLGA---NV----PL
----AIV-T----QL------E-----L-RQ--SN-Q--EL--------RHK----IN---EV-L----KR-
YLKV------I-------------------DS-II---DEG-IQ-E--GVF-HSELNTR--LVRQMIFGTL-
D------E----------T-V------TNWV-M-K---------EQKYN----------------L-ADQAA
-EVHQLLINGLS-----kq-----------------------------------------------------
--
>UniRef100_E2SER4/1-199 Transcriptional regulator, TetR family n=1 Tax=Aeromicrobium marinum DSM 15272 TaxID=585531 RepID=E2SER4_9ACTN
-------------------------------------------------mtqssvrpps--SSRRDELLQI-
AAELFATQGFKNTTVRDIADAAGILSGSLYHHF-D-S-KESMVDEIL-STF-Q----EELFGR-YAEILA--
-----------------G----DADPR--A----KL-----EAA-VR--V----SFEAIHQ---HR----NE
----VAI-F----QN------E-----A-DH--LG-T--FE--------RFS---yLA---ER-N----QQ-
SREV------W-------------------LT-LL---GEG-IA-S--GAL-RPDLDVE--LVHRFIRDTV-
W-----------------V-A------VRWY-R-P---------GGKRS----------------H-HDVAD
-QYVSILLDGIT-----t------------------------------------------------------
--
>UniRef100_UPI00056AC59F/1-211 TetR/AcrR family transcriptional regulator n=1 Tax=Streptacidiphilus rugosus TaxID=405783 RepID=UPI00056AC59F
---------------------------------------mpstqksksqaaspaqgsaa--PARRQEILDT-
AAEVFAEQGYNATTVRKIADQAGMLAGSLYYHF-D-S-KESMLEEIL-SRF-L----GELWTG-YDAVLD--
-----------------A----DLGPR--Q----TL-----EAL-VV--E----SFREIDR---HR----AA
----VAI-Y----QK------E----sK-QL--AP-Q--PR--------FAF----LA---ES-Q----QK-
FEKA------W-------------------LR-TL---ERG-VA-D--GVF-RADLDIR--LTYRFVRDTV-
W-----------------V-A------ASWY-R-P---------GGRHS----------------P-EEIAR
-QYLTMVLDGIA-----era----------------------------------------------------
--
>UniRef100_A0A2M8IEJ4/1-200 TetR family transcriptional regulator n=1 Tax=Mycobacterium sp. TaxID=1785 RepID=A0A2M8IEJ4_9MYCO
----------------------------------------------------mervagq-ANSRRDELLGL-
AAVMFAERGLRATTVRDIADGAGILSGSLYHHF-A-S-KEEMVDELL-REF-L----DWLFAR-YREIVD--
-----------------S----EPNPL--E----RL-----KGL-FM--A----SFEAIEH---RH----AQ
----VVI-Y----QD------E-----AqRL--ST-Q--AR--------FSY----ID---ER-N----KQ-
QRRM------W-------------------HD-LL---NQG-VE-E--GYF-QPDLDVD--LVYRFIRDTT-
W-----------------V-S------VRWY-Q-P---------GGPLT----------------A-QQVGQ
-KYLAIVLGGIAK----egv----------------------------------------------------
--
>UniRef100_A0A178TZQ6/1-195 Fatty acid degradation regulator YsiA TetR family n=2 Tax=Bacillaceae TaxID=186817 RepID=A0A178TZQ6_GEOTM
--------------------------------------------------mlrrdkpkf------KQIIDA-
AVVVIAEHGYHQAQVSKIAKQAGVADGTIYLYF-K-N-KEDILISLF-QEK-M----GSFIEK-IEQEIA--
-----------------G----ISSPL--E----KL-----YVL-VK--K----HFESLAQ---DH----HL
----AVV-T----QL------E-----L-RQ--SN-K--EL--------RQR----IN---EV-L----KR-
YLRI------I-------------------DE-IV---KEG-IE-K--GEF-RRDLDIR--LTRQMIFGAI-
D------E----------T-V------TTWV-M-N---------EQKYD----------------L-VALAK
-PVYELLTKGCA-----ss-----------------------------------------------------
--
>UniRef100_L5NAW6/1-213 TetR family transcriptional regulator n=2 Tax=Bacillales TaxID=1385 RepID=L5NAW6_9BACI
--------------------------------------mnddsfifsedgqeifmkkdk---PKFKQIIDA-
AVEVIAENGYHSSQVSKIAKKAGVADGTIYLYF-K-N-KEDILVSLF-QEK-M----GQFIER-IEQETT--
-----------------S----KQSAE--E----KL-----LTL-IE--T----HYEQLAA---DH----HL
----AVV-T----QL------E-----L-RQ--SN-K--DL--------RLK----IN---QV-L----KR-
YLDV------I-------------------DQ-IV---EEG-VE-E--KLF-RSDLDRR--LVRQMIFGTM-
D------E----------T-V------TNWV-M-N---------EQRYN----------------I-ADQAE
-EVHSLIIRGLTR----nhss---------------------------------------------------
--
>UniRef100_UPI00048FDEA7/1-197 TetR family transcriptional regulator n=1 Tax=Mycobacterium sp. URHB0044 TaxID=1380386 RepID=UPI00048FDEA7
-----------------------------------------------------mdkalp---SRRDELLDL-
AAAMFAERGLRATTVRDIADSAGILSGSLYHHF-K-S-KEQMAEEVL-RDF-L----DWLFAR-YTEIVE--
-----------------G----ERDPL--E----RI-----KGL-FM--A----SFEAIEH---RH----AQ
----VVI-Y----QD------E-----A-KR--LS----ALp------qFSF----VD---ER-N----RE-
QRQM------W-------------------VD-VL---KQG-VE-E--GCL-RPDLDVD--LVYRFIRDTT-
W-----------------V-S------VRWY-Q-P---------GGPLT----------------A-EQVGR
-QYLAIVLGGITK----egd----------------------------------------------------
--
>UniRef100_A0A177SLM0/1-210 TetR family transcriptional regulator n=1 Tax=Pseudomonas putida TaxID=303 RepID=A0A177SLM0_PSEPU
----------------------------------------------------mvrrtkeEAQETRNQILEA-
AEKAFYKRGIARTTLADIAELAGVTRGAIYWHF-D-N-KAELVEALL-DSL-Q----EPLDAL-ARASES--
-----------------E---dEPDPL--G----CM-----RKL-LV--Q----LMHRMAS---DP----KT
r-riNEI-L----HHk----cE-----F-TD--EM-C--EI--------RAQ----RQ---NA-T----TD-
CHER------I-------------------TR-SL---SNA-VK-R--GQL-PADTDPQ--RAALAMFAFI-
D------G----------L-I------RRWL-L-L---------PDSFD----------------L-LGDAE
-RWIDAGLDMLR-----lspslrn------------------------------------------------
--
>UniRef100_A0A2E1G313/1-200 TetR family transcriptional regulator n=1 Tax=Gordonia sp. TaxID=84139 RepID=A0A2E1G313_9ACTN
--------------------------------------------------maprtgtvt-GSTRRDELLAT-
AGQMFAEQGLRSTTVRDIADAAGILSGSLYHHF-D-S-KESMVDEIL-RGF-L----EDLFAR-YREIAA--
-----------------A----GLTAA--E----TL-----RRL-VV--A----SFESIDA---QR----NA
----VAI-Y----QD------E-----AkRL--AA-Q--ER--------FGY----IG---EL-N----TE-
FRQL------W-------------------HA-VL---RRG-VD-D--GEF-RADLDVE--LAYRFLRDTV-
W-----------------V-A------VRWY-R-P---------GGALS----------------A-DDIAE
-QYLSIVLDGML-----pr-----------------------------------------------------
--
>UniRef100_A0A0M9UB95/1-202 Uncharacterized protein n=1 Tax=Ardenticatena maritima TaxID=872965 RepID=A0A0M9UB95_9CHLR
------------------------------------------------------mppta-PEERRAKILQA-
AARVFAQQGFQAARMEDIAAEAGVAKGTLYLYF-K-N-KDDLVLGLL-EQF-F----TVEFSS-LHALLD--
-----------------A----PGSVR--E----RL-----EQL-SL--H----LAQETLA---MQ----DL
----LAI-G----YEf----yA-----V-AA--RR-P--DV--------REV----LR---AY-F----QQ-
WHEA------L-------------------AT-LL---QQG-VE-R--GEL-R-AVDVD--AAATTLIALF-
E------G----------T-V------LLWF-T-D---------PQSVR----------------L-TYHLQ
-QGIALFFDGMTK----qpggtp-------------------------------------------------
--
>UniRef100_H7GFL5/1-196 TetR family transcriptional regulator n=1 Tax=Thermus parvatiensis TaxID=456163 RepID=H7GFL5_9DEIN
---------------------------------------------------------mg--TPTRTRILQE-
AAKLFTEKGYEATSVQDIAQALALSKAALYHHF-R-S-KEEILYAIS-LLA-L----EGLVAA-GEKALN--
----------------------VEDPK--E----AL-----CRF-ME--A----HARYFAE---NR----PF
---fVAM-L----QG------------I-QS--LS-P--EH--------RAE----TV---RL-R----DR-
HEAN------L-------------------RA-IL---KRG-MA-A--GVF-RE-VDVA--LAGRAVLSML-
N------W----------M-I-------RWF-R-P---------EGPMR----------------A-EEVAR
-GYCGLILRGLAN----gdpgaqga-----------------------------------------------
--
>UniRef100_A0A1V2TJ34/1-203 TetR family transcriptional regulator n=1 Tax=Nocardia donostiensis TaxID=1538463 RepID=A0A1V2TJ34_9NOCA
----------------------------------------------------mpapdps-KSARRNELLAL-
AAELFAERGLRATTVRDIADAAGILSGSLYHHF-D-S-KESMVDEIL-RSF-L----DELFAR-YREIAA--
-----------------A----GSSSR--A----TL-----EEV-VR--A----SYEAFDR---SH----AA
----VAI-Y----QA------E----sK-RL--RG-S--ER--------FAY----ID---DY-N----QE-
FREL------L-------------------RQ-VL---TNG-IR-D--GSF-RPELDID--MAYRFLRDTV-
W-----------------V-A------VRWY-Q-P---------GGG-Q------iT--------V-DTLAK
-QYLTIVLDGLT-----vpghtt-------------------------------------------------
--
>UniRef100_UPI00041D977C/1-204 TetR/AcrR family transcriptional regulator n=1 Tax=Amycolatopsis halophila TaxID=1069073 RepID=UPI00041D977C
------------------------------------------------mspaksakqps--SGRRAELLAL-
ACRLFAERGFRATTVRDIADAAGILSGSLYHHF-D-S-KESMIDELL-RGF-Q----DELFGR-YREIVA--
-----------------K----QLGPR--E----TL-----RAV-IT--A----SFESIHK---HH----DE
----VAI-Y----QN------Ea---qY-LA--QF----PR--------FSY----LE---ER-N----VE-
FHEL------W-------------------TS-IL---ADG-VR-A--GDF-RADLDIE--VAYRFIRDTV-
W-----------------V-A------VRWY-S-P---------GGSLT----------------A-EDVAE
-QYLRILLDGIS-----akptq--------------------------------------------------
--
>UniRef100_A0A0N1CDK1/1-218 TetR family transcriptional regulator n=1 Tax=Mycobacteroides immunogenum TaxID=83262 RepID=A0A0N1CDK1_9MYCO
---------------------------------------mdkvtevrqpdalraggasq--PSRRDELLSL-
AAEMFAERGLRATTVRDIADAAGILSGSLYHHF-D-S-KEAIVDELL-RDL-L----DGLFTR-YREIAA--
-----------------A----ELNPL--E----RL-----KGF-FM--A----TFEAIET---KH----AQ
----VAI-Y----QS------E-----ApRL--LS-Q--ER--------FAY----LN---EL-N----TE-
QREL------W-------------------LD-VL---RDG-IA-Q--GQF-RPDLDVT--LVYRFIRDAT-
W-----------------V-S------VRWF-R-P---------GGSRT----------------A-QEVAE
-QYLSIVLGGIT-----vglssnspek---------------------------------------------
--
>UniRef100_A0A1H6BNV8/1-192 DNA-binding transcriptional regulator, AcrR family n=1 Tax=Actinomadura echinospora TaxID=1992 RepID=A0A1H6BNV8_9ACTN
---------------------------------------------------------ma--SERREHLVRL-
AAELFAQKGFQATTVRNIADEAGILSGSLYHHF-D-S-KESIVDEIL-SGF-F----DEIMAS-YRAAID--
-----------------R----GQGPR--E----TI-----AAL-VR--A----AFDTLEP---HR----AA
----ITV-M----QN------D-----W-SY--LR-G-mER--------FAY----LT---KA-E----DE-
IEEM------W-------------------AG-TI---RQG-QR-Q--GLF-RADIDAT--LTYRMVRDTI-
W-----------------M-A------VRWY-R-P---------GSGLD----------------P-KTLAE
-HYLKVMFDGI------nih----------------------------------------------------
--
>UniRef100_UPI00098B76F7/1-215 TetR/AcrR family transcriptional regulator n=1 Tax=Streptomyces sp. JHA26 TaxID=1917143 RepID=UPI00098B76F7
------------------------------------------------------marqlRAEQTRATILQA-
AADLFDRHGYEATSLAEIVEHAGVTKGALYFHF-A-A-KEDLAHAIM-ELQ-S----KMW-RR-LATELD--
----------------gR----GYTAL--E----AL-----MRL-TF--V----MARLSAE----G----PV
----LRA-G----LR------------L-AT--AG-T--PI--------RPP----LP---HP-F----TE-
WVDI------A-------------------SS-RL---LDA-VG-Q--GDL-HPEIDVQ--SVAHTIVCSF-
V------G----------S-R------VVGL-T-L---------EPA-A------rQ--------P-R-RMA
-EMWHVLIRGMVP----vtrrarylslaarlereastt----------------------------------
--
>UniRef100_A0A124ENA6/1-203 TetR family transcriptional regulator n=1 Tax=Mycobacterium sp. IS-3022 TaxID=1772277 RepID=A0A124ENA6_9MYCO
----------------------------------------------------msrpasq-PISRRDELLEL-
AASMFAERGLRATTVRDIADSAGILSGSLYHHF-A-S-KEEMVDEVL-RGF-L----DWLFAR-YQEIVD--
-----------------T----EPNPL--E----RL-----KGL-FM--T----SFEAIEH---RH----AQ
----VVI-Y----QD------E-----AkRL--AG-Q--ER--------FSY----VE---KR-N----QE-
QRKM------W-------------------LD-LL---NQG-VD-E--GYF-RPDIDVD--LVYRFIRDTT-
W-----------------V-S------VRWY-Q-P---------GGPLT----------------A-EDVGR
-QYLSIVLGGITK----egadna-------------------------------------------------
--
>UniRef100_G8N7M6/1-193 Transcriptional regulator, TetR n=1 Tax=Thermus sp. CCB_US3_UF1 TaxID=1111069 RepID=G8N7M6_9DEIN
--------------------------------------------------------mvv---PTKDRILEE-
AAKLFTEKGYEATSVQDIAQAVGLSKAALYHHF-A-G-KEEVLYAIS-LQA-L----EGLVRE-GEKALA--
-----------------L----P-DPA--Q----AL-----LRF-ME--G----HARFFEE---NY----PF
---fVTM-L----QG------------I-KS--LS-P--ER--------RAR----TV---AL-R----DR-
HEAN------L-------------------RA-IL---RRG-VA-M--GVF-R-PLDVA--LTGRAIFSLL-
N------W----------M-I-------RWF-R-P---------GGPLR----------------A-EEVAR
-GYFDLILRGIK-----hgdpga-------------------------------------------------
--
>UniRef100_A0A100WA13/1-204 TetR family transcriptional regulator n=1 Tax=Mycobacterium canariasense TaxID=228230 RepID=A0A100WA13_9MYCO
---------------------------------------------------mgteppgq-PASRRDELLQL-
AATMFAERGLKATTVRDIADSAGILSGSLYHHF-K-S-KEQMVEEVL-RDF-L----DWLFAK-YEQIAA--
-----------------S----EDSPL--E----RL-----KGL-FL--A----SFEAIEH---RH----AQ
----VVI-Y----QD------E-----A-KR--LS----ALp------qFDF----VD---KR-N----RE-
QRKM------W-------------------LD-LL---NQG-VA-D--GSF-RPDLDVD--LVYRFIRDTT-
W-----------------V-S------VRWY-Q-P---------GGPLT----------------A-EEVGR
-QYLAIVLGGITK----keishg-------------------------------------------------
--
>UniRef100_J9H9Z3/1-198 Transcriptional regulator, TetR family n=2 Tax=Alicyclobacillus hesperidum TaxID=89784 RepID=J9H9Z3_9BACL
---------------------------------------------------mtsglaek-KREKYDAILSA-
ALKIFAEYGYFGSQVSKIAREAGVADGTIYLYF-K-S-KEDILVSLF-REK-L----GNLVRM-FHEHIH--
-----------------E----DDRAD--D----AI-----RKI-CE--L----HFTELEK---NV----DL
----AKV-T----QL------E-----L-RQ--SS-L--DL--------HRE----IS---NA-L----KP-
YIQL------I-------------------ED-VL---LRG-ID-Q--GVF-RPDLDVK--LTRLLLFGAM-
D------E----------V-V------SSWL-I-S---------GRRYS----------------L-SDQVE
-KTVDFFLRGLR-----a------------------------------------------------------
--
>UniRef100_A0A0S9KSZ7/1-231 TetR family transcriptional regulator n=1 Tax=Pseudorhodoferax sp. Leaf265 TaxID=1736315 RepID=A0A0S9KSZ7_9BURK
----------------------------------msttprrrtpraiaspwlaggtrvdQREKKRQAVLQT-
AARLFNERGFHATSLDDIAERLHVSKPTLYYYV-K-S-KDDILLECV-RAA-L----ALMQQG-IAEVRQ--
-----------------Q----GGRAL--D----QL-----QAC-MR--S----YAAIVMD---DF----GQ
----CVI-R----IG------------E-DP--LP-P--PL--------RKE----LR---RL-K----AG-
IDHE------F-------------------RR-LV---AEG-IA-E--GSL-Q-PCDPK--LAAFMLAGAL-
S-----------------W-I------GRWY-R-P---------DGSMA----------------P-EQIAE
-QGIALLLGGVLA----prpptsaprrraprktsa-------------------------------------
--
>UniRef100_A0A1F1KGN9/1-193 TetR family transcriptional regulator n=1 Tax=Dietzia sp. HMSC21D01 TaxID=1581054 RepID=A0A1F1KGN9_9ACTN
--------------------------------------------------------mta--NTRREELLSI-
AAGLFAERGLRATTVRDIADAAGILSGSLYHHF-K-S-KEAIVDEIL-RGF-L----DSLFGE-YRRIVN--
-----------------S----GLGPR--E----TL-----EAL-VT--V----SFEAIHN---QR----DE
----VAI-Y----QD------E-----V-KH--LR-G-nPR--------FDY----LG---QR-N----TE-
FREM------W-------------------TG-VL---RRG-ME-S--GDF-RGDLDVR--LTYRFLRDTV-
W-----------------V-A------VRWY-R-P---------EGDDD----------------Y-DAIAE
-QYLNIVLDGLA-----gg-----------------------------------------------------
--
>UniRef100_A0A0P7CPD5/1-237 TetR family transcriptional regulator n=1 Tax=Frankia sp. R43 TaxID=269536 RepID=A0A0P7CPD5_9ACTN
--------------------------mpagdagpapaeggrrnaagrragggraagsge--SERRAAIVGL-
AADLFAERGYRATTVREIADAAGMLSGSLYHHF-D-S-KESIIDELL-SSY-L----DDLHRE-YEAIVE--
-----------------R----GGTAI--D----QI-----DGL-VR--A----AFSSVAR---HR----AA
----VTV-F----QN------E-----R-VH--LI-Q--LP-------rFAY----LT---AA-E----QS-
TQRL------W-------------------MK-VL---RDG-IA-A--GQL-RADLDPK--ITYRLLRDSV-
W-----------------V-S------VRWY-S-P---------SGRLS----------------P-DQLAD
-HFLRMLLDGIRP----hgpatdaddlppttp----------------------------------------
--
>UniRef100_UPI00030D140E/1-193 TetR family transcriptional regulator n=1 Tax=Bacillus oryziterrae TaxID=1191699 RepID=UPI00030D140E
-------------------------------------------------------mkrn--KPKYRQIIDA-
AVVVIADNGFHQAQVSKIAKKAGVADGTIYLYF-K-N-KEDILISLF-EDK-M----GQFTEK-IEEVIA--
-----------------G----KSNSV--E----KL-----LAL-VK--M----HLYQLAD---DP----NL
----AIV-T----QI------E-----L-RQ--SN-T--EL--------RVK----IN---EV-L----KD-
YIKI------I-------------------DQ-VL---RQG-IE-E--GLF-KENLNVK--LARQMIFGTL-
D------E----------V-V------TNWV-M-N---------EQKYD----------------L-REIVE
-PVHQLLIDGI------sv-----------------------------------------------------
--
>UniRef100_K6WM63/1-199 Putative TetR family transcriptional regulator n=1 Tax=Gordonia rhizosphera NBRC 16068 TaxID=1108045 RepID=K6WM63_9ACTN
---------------------------------------------------maprgtvs-GSTRRDELLAT-
AGKMFAEQGLRSTTVRDIADAAGILSGSLYHHF-D-S-KESMVDEIL-RGF-L----DGLFDR-YRAIAA--
-----------------S----GLSAT--D----TL-----RQL-VV--A----SFESIDA---QR----NA
----VAI-Y----QD------E-----AkRL--AA-Q--DR--------FSY----IG---EL-N----TE-
FREL------W-------------------RA-VL---QRG-VD-D--GEF-RIDLDVE--LAYRFLRDTV-
W-----------------V-A------VRWY-R-P---------GGALS----------------A-DDIAD
-QYLSIVLNGIL-----pr-----------------------------------------------------
--
>UniRef100_L0J551/1-197 Transcriptional regulator n=1 Tax=Mycobacterium sp. JS623 TaxID=212767 RepID=L0J551_9MYCO
-----------------------------------------------------misqpv---SRRDELLQL-
AATMFAERGLRATTVRDIADSAGILSGSLYHHF-K-S-KEQMVEEVL-RDF-L----DWLFER-YAEIVA--
-----------------R----ESDPL--E----RV-----KGL-FM--T----SFEAIEH---RH----AQ
----VVI-Y----QD------Ea--krL-SS--LP-----Q--------FEF----VE---TR-N----RE-
QRRM------W-------------------VD-VL---KQG-VA-E--GRF-RPDIDVD--LVYRFIRDTT-
W-----------------V-S------VRWY-Q-P---------GGPLT----------------A-EQVGQ
-QYLSIVLGGIT-----rekd---------------------------------------------------
--
>UniRef100_A0A1G6NJK6/1-211 DNA-binding transcriptional regulator, AcrR family n=1 Tax=Rhodococcus tukisamuensis TaxID=168276 RepID=A0A1G6NJK6_9NOCA
---------------------------------------------mvtpppraaeepas-KSGRRAELLEL-
AASLFAERGMRATTVRDIADAAGILSGSLYHHF-D-S-KESMVDEIL-KHF-L----DDLFGR-YRAIVD--
-----------------A----GLGAR--A----TL-----EAL-VV--A----SFDSIDQ---SH----AA
----VAI-Y----QD------E-----AkHL--LG-S--ER--------FDY----IT---ER-N----RE-
FRGL------W-------------------VS-VL---ESG-IE-D--GSF-RPDIDVE--LVYRFMRDTV-
W-----------------V-A------VRWY-R-P---------GGPMT----------------A-ETVAK
-QYLAIVLDGLAS----pqsrpas------------------------------------------------
--
>UniRef100_UPI00034931C7/1-207 TetR/AcrR family transcriptional regulator n=1 Tax=Nocardiopsis chromatogenes TaxID=280239 RepID=UPI00034931C7
----------------------------------------------msprrrdaertaaARERRRAEILDT-
AAEVFARQGYAATTIRQVADAAGMLAGSLYYHF-D-S-KESMADEIL-SGF-L----DDLWAS-YDAVLA--
-----------------E----GADAR--T----TL-----ERL-VE--A----SFASIHR---HR----PA
----VVM-Y----QN------Es--rhL-A---LN-P--R---------FAY----LA---ES-Q----TR-
FRSM------W-------------------SD-LL---TRG-AD-E--GAF-RADLDAS--LVYRFIRDTV-
W-----------------V-A------ANWY-D-P---------HGRLP----------------A-SDIAE
-QYLAMVLEGIQ-----apge---------------------------------------------------
--
>UniRef100_UPI0004C07180/1-215 TetR family transcriptional regulator n=1 Tax=Streptomyces TaxID=1883 RepID=UPI0004C07180
------------------------------------------------------marqlRAEQTRATILGA-
AADLFDRQGYESTSLSEIVAHAGVTKGALYFHF-A-A-KEDLAHAIM-ELQ-S----RTSRRL-ATE-LD--
----------------gR----GYTSL--E----TL-----MRL-TF--G----MARLSAE----G----PV
----LRA-G----LR------------L-AT--GG-V--AV--------RPP----LP---HP-F----TE-
WLDI------A-------------------SA-RL---LDA-MK-Q--SDL-HPDVDVD--TVAHTLVSSF-
V------G----------T-Rv----vGRAL--------------EPAA------rQ--------P-RRTA-
-EMWHVLIRGLVP----vprraryltlaarleretgpa----------------------------------
--
>UniRef100_UPI0009FE6714/1-227 TetR/AcrR family transcriptional regulator n=1 Tax=Rhodococcus sp. 1163 TaxID=1905289 RepID=UPI0009FE6714
---------------------------------mpdprtyakqvlgwygvlvprtpkav---GRRDELLEL-
AATLFAERGMRATTVRDIADAAGILSGSLYHHF-D-S-KESMVDEIL-RGF-L----DELFDS-YHKIVA--
-----------------E----GLGPR--E----TL-----EGL-VV--A----SFDAIDR---SH----SA
----VAI-Y----QD------E-----A-KH--LV-G--TE--------RFE---yIT---ER-N----SE-
FREL------W-------------------NG-VV---ERG-IA-D--GSF-RPDVDVE--LVYRFMRDTV-
W-----------------V-A------VRWY-R-P---------GGKLT----------------A-EAVAQ
-QYLAIVLDGLSS----tpksvtrsrtast------------------------------------------
--
>UniRef100_M5RB39/1-205 Fatty acid metabolism regulator protein n=2 Tax=Bacilli TaxID=91061 RepID=M5RB39_9BACI
------------------------------------------mliqfrkgrstlkqkrp----KYMQIIDA-
AVVVIAENGYHQSQVSKIAKQAGVADGTIYLYF-K-N-KEDILISLF-KEK-M----GQFIER-MENDIQ--
-----------------K----KPSAK--E----KL-----LLL-IR--E----HFRLLSQ---DH----HL
----ALV-T----QL------E-----L-RQ--SN-L--EL--------RQK----IN---EV-L----KG-
YLNM------L-------------------DS-IL---TEG-KK-T--GEF-RQNLDVR--LARQMVFGTI-
D------E----------T-A------TTWV-M-N---------DQKYD----------------L-PALAE
-SVHDLLLNGIH-----qs-----------------------------------------------------
--
>UniRef100_A0A2P6U947/1-235 TetR family transcriptional regulator n=1 Tax=Actinomadura viridilutea TaxID=58112 RepID=A0A2P6U947_9ACTN
-------------------------------------------mtqrlagdasagasip------DRLLAV-
ATRLFAEKGYESTSVQEIVAAAGVTKGAMYHYF-G-A-KDDLLYEIY-HRL-L----GLQTRR-LREFAG--
-----------------G----PGTVE--E----RL-----RAA-AV--D----VLATSFQ---YL----DE
----FTV-F----FR------S-----M-HM--LP-K--ER--------RRA----VR---AE-R----RR-
YHEE------F-------------------RA-LV---EEG-QR-E--GVF-RADVPAD--LSVHFFFGAV-
H------Q----------I-A-------TWY-R-A---------DGPLD----------------A-QKISE
-YYVELFLNGLR-----ggpgsaaapvpaapaeaaaapgrpaqdgrnadgata-------------------
--
>UniRef100_UPI000834312C/1-202 TetR/AcrR family transcriptional regulator n=1 Tax=Skermania piniformis TaxID=39122 RepID=UPI000834312C
-------------------------------------------------------mtgp---TRRDELLAL-
AATLFAERGLRATTVRDIADAAGILSGSLYHHF-D-S-KESIVDEIL-RGF-L----DDLFGR-YREIVE--
-----------------A----GLNPR--D----TL-----AAL-VV--A----SFAAIDT---EH----AA
----VAI-Y----QA------E-----A-RR--LQ-D-sPR--------FGY----IA---QP-N----TE-
FREL------W-------------------LG-VL---RAG-VT-D--GSF-RADADVE--LAYRFLRDTV-
W-----------------V-A------VRWY-R-P---------GGPLT----------------A-ESVAK
-QYLSIVLDGLAD----pgaappgnke---------------------------------------------
--
>UniRef100_A0A239JVD1/1-222 DNA-binding transcriptional regulator, AcrR family n=1 Tax=Rhodococcus kyotonensis TaxID=398843 RepID=A0A239JVD1_9NOCA
--------------------------------maasprtsrttsatgsrrsgrssdqaaQGSQRRQALVEI-
AAELFAERGFRSTTVREIGDAAGVLSGSLYHHF-D-S-KETIIDEIL-TSY-L----DNLMET-YRDIVA--
-----------------R----EEDPT--S----TL-----RQL-IV--A----AFVSLGP---HR----AA
----ITV-I----QN------Er---nY-LS--QF-P--R---------FAY----LT---KA-E----TD-
VRRI------W-------------------VK-VI---QDG-IA-D--GVF-RDDLDPI--IAYRFLRDSV-
W-----------------V-A------VRWF-T-P---------SGKLS----------------A-EQLAD
-QYLRLVLEGLQA----grqr---------------------------------------------------
--
>UniRef100_A0A147KI78/1-207 TetR family transcriptional regulator n=1 Tax=Thermobifida cellulosilytica TB100 TaxID=665004 RepID=A0A147KI78_9ACTN
------------------------------------------mtkattdkrqgrprgqs-GHDRRAQIIEV-
ATALFREKGYHVTSLDDIADRIGFTKPAIYYYF-K-S-KEDVLFAIV-SGI-A----DEALAR-FRAIAQ--
-----------------G----PGTAG--E----RI-----HAL-LV--E----NTRTILR---NP----DA
----NAV-F----YN------E-----R-GL--LS-P--ER--------EQQ----MR---RR-E----RE-
YTRI------M-------------------RD-LY---AEG-VA-S--GEL-L-DIDPA--VATSTLLGAS-
I-----------------W-S------YRWF-N-P---------KGRLS----------------A-DEAAE
-QITRLLLHGYR-----ldr----------------------------------------------------
--
>UniRef100_K6Q1J9/1-194 Transcriptional regulator n=1 Tax=Thermaerobacter subterraneus DSM 13965 TaxID=867903 RepID=K6Q1J9_9FIRM
-------------------------------------------------------mgrs--TARREEILTV-
AGELFRQKGYHATSMQDIAERLQLQRGSLYAHI-E-S-KEELLFEIV-DRA-A----DRFLAG-IEQAWR--
-----------------E----GTTAR--D----RL-----RRA-LA--A----HMAVIAE---HR----DT
----ASV-F----FH------E-----W-RF--LR-A--DL--------RSR----IQ---AK-R----DR-
YEAR------W-------------------RE-LI---ADG-VA-R--GEF-R-AVDPR--FAALLALSAV-
N-----------------W-A------YQWY-S-P---------DGPLA----------------P-DDVAA
-TFAELILKGLE-----agss---------------------------------------------------
--
>UniRef100_A0A1E3SVI9/1-204 TetR family transcriptional regulator n=2 Tax=Mycolicibacillus TaxID=2126281 RepID=A0A1E3SVI9_9MYCO
-------------------------------------------------------mtam---SRREELLDL-
AAEMFAERGLRATTVRDIADGAGILSGSLYHHF-S-S-KEEMVDEVL-RSF-L----DWLFTR-YQQIVA--
-----------------E----QPNPL--A----RL-----RGL-FM--A----SFEAIEH---RH----AQ
----VVI-Y----QD------E-----AkRL--ST-Q--PR--------FAY----LE---ER-N----RQ-
QRRM------W-------------------VD-VL---TEG-IA-A--GAF-RADLDVD--LVYRFIRDTT-
W------G----------S-V-------RWY-S-P---------GGPYT----------------A-EQVGR
-KYLAIVLGGITA----pqstpqstpegv-------------------------------------------
--
>UniRef100_A0A1H1BJK1/1-201 DNA-binding transcriptional regulator, AcrR family n=1 Tax=Tsukamurella pulmonis TaxID=47312 RepID=A0A1H1BJK1_9ACTN
-------------------------------------------------------mpkpDPSARRAEVLAL-
SAKLFAENGYRATTVRDIADAAGILSGSLYHHF-D-S-KESMLDEIL-REF-L----ERLFGE-YRAVLA--
-----------------G----ADAPR--E----QL-----RGC-VI--A----SFAAIDA---SP----DA
----VAI-Y----QA------E-----A-RG-lAQ-Q--ER--------FGY----IA---DF-L----QE-
FRSM------W-------------------RG-II---TRG-IE-T--GDF-RADLDVD--VTYRFLRDTV-
W-----------------V-A------VRWY-R-P---------GGQLS----------------V-DTVAD
-QYLTILEHGIAS----ldkeqs-------------------------------------------------
--
>UniRef100_A0A0F6YHW0/1-231 Fatty acid degradation regulator YsiA, TetR family n=1 Tax=Sandaracinus amylolyticus TaxID=927083 RepID=A0A0F6YHW0_9DELT
------------------------mpnerpfsagdegeedaaparptkskakrasdrgg--PDKRERILRA-
AIRVFARKGFYATRVSEIAKAAGVADGTIYLYF-K-N-KDDVLVSIF-EDR-I----SKLIKV-LRSELE--
-----------------Q----GGTFD--E----KF-----RRV-IE--L----QLGLLEG---QR----DL
----AEV-V----TV------N-----L-RQ--SS-R--LL--------KQY----AT---PL-F----TE-
YLEV------I-------------------AG-LV---AQG-QR-E--GVV-RPDLNPR--ILARALWGAL-
D------G----------V-A------VTWA-L-G---------GGGES------gQ--------L-HRAAS
-QVASVFLEGVR-----rnadra-------------------------------------------------
--
>UniRef100_A0A1A3PZ69/1-203 TetR family transcriptional regulator n=1 Tax=Mycobacterium sp. 1245111.1 TaxID=1834073 RepID=A0A1A3PZ69_9MYCO
------------------------------------------------------msgpt--NSRRDELLEL-
AATMFAERGLRATTVRDIADSAGILSGSLYHHF-S-S-KEEMVDEVL-RNF-M----DWLFAR-YQEIVD--
-----------------T----QPNPL--E----RL-----KGL-FM--A----SFDAIEH---RH----AQ
----VVI-Y----QD------E-----AkRL--LP-Q--PR--------FSY----LE---DL-N----KR-
QRKM------W-------------------VD-LL---HQG-IE-E--GYL-RPDLDVD--LVYRFIRDTT-
W-----------------V-S------VRWY-Q-P---------GGPLT----------------A-QQVGQ
-QYLAIVLGGITK----egsvehgpn----------------------------------------------
--
>UniRef100_UPI00083912A2/1-205 TetR/AcrR family transcriptional regulator n=1 Tax=Thermobifida halotolerans TaxID=483545 RepID=UPI00083912A2
-------------------------------------------makattgrrqsrtrgqTGNDRRAQIIEV-
ATALFREKGYHVTSLDDIADRIGFTKPAIYYYF-K-S-KEDVLFAIV-NGI-V----DEALER-FHAIAE--
-----------------G----PGSPG--E----RV-----HAL-LV--E----HTRTILR---NL----DA
----NTV-F----YN------E-----R-GL--LS-P--ER--------EKE----MR---KR-E----RE-
YTEV------M-------------------QR-LY---AEG-VA-N--GEL-L-DVDPA--VATATLLGAS-
I-----------------W-S------YRWF-D-P---------EGRLS----------------A-DEVAE
-QIAKLLLNGYR-----r------------------------------------------------------
--
>UniRef100_UPI000A1CE01F/1-195 TetR family transcriptional regulator n=1 Tax=Thalassobacillus devorans TaxID=279813 RepID=UPI000A1CE01F
--------------------------------------------------------mkk-NKPKYTQIIDA-
AVKVIAENGYHSSQVSKIAKQAGVADGTIYLYF-K-N-KEDILVSLF-QQK-M----GNFIQK-IEEETN--
-----------------S----QQTAV--E----KL-----LKL-IE--K----HFEQLTA---DH----HL
----AIV-T----QL------E-----L-RQ--SN-K--EL--------RLK----IN---EV-L----KR-
YLTV------I-------------------DQ-II---EEG-VQ-D--EIF-RNDIDKR--LVRQMIFGTL-
D------E----------A-V------TNWV-M-K---------EQHYD----------------L-VEQAG
-AVHDMIVRGLT-----yrt----------------------------------------------------
--
>UniRef100_A0A0B0SAB1/1-196 TetR family transcriptional regulator n=1 Tax=Thermus sp. 2.9 TaxID=1577051 RepID=A0A0B0SAB1_9DEIN
--------------------------------------------------------mvt---TTKDRILEE-
AAKLFTEKDYEATSVQDIAQALGLSKAALYHHF-R-S-KEEILYEIS-LKA-L----RGLVRA-GEEAMA--
----------------------HPDPE--E----AL-----LRF-ME--A----HARYFEE---NY----PF
---fVTM-L----QG------------I-KS--LS-P--EN--------RAA----TN---EL-R----DR-
HEAN------L-------------------RN-IL---RWG-VE-A--GAF-R-PVDVA--LAGRAVLSLL-
N------W----------M-I-------RWF-R-P---------GGPKR----------------A-VEFAR
-AYHDLILRGLKD----gdpgaqga-----------------------------------------------
--
>UniRef100_UPI0005E0BFC5/1-200 TetR/AcrR family transcriptional regulator n=1 Tax=Mycobacterium tuberculosis TaxID=1773 RepID=UPI0005E0BFC5
---------------------------------------------------mdrvagqv--NSRRGELLEL-
AAAMFAERGLRATTVRDIADGAGILSGSLYHHF-A-S-KEEMVDELL-RGF-L----DWLFAR-YRDIVD--
-----------------S----TANPL--E----RL-----QGL-FM--A----SFEAIEH---HH----AQ
----VVI-Y----QD------E-----A-QR--LA-A--QP--------RVS---yIE---DR-N----KQ-
QRKM------W-------------------VD-VL---NQG-IE-E--GYF-RPDLDVD--LVYRFIRDTT-
W-----------------V-S------VRWY-R-P---------GGPLT----------------A-QQVGQ
-QYLAIVLGGITK----egv----------------------------------------------------
--
>UniRef100_UPI0007849314/1-198 TetR family transcriptional regulator n=1 Tax=Alicyclobacillus sendaiensis TaxID=192387 RepID=UPI0007849314
---------------------------------------------------mtsglaek-RREKYEAILQA-
ALKVFAEHGFFNSQVSKIAREAGVADGTIYLYF-K-N-KEDILISLF-REK-L----GSLVRK-FHEHVH--
-----------------E----DDRAD--E----AI-----RKI-CE--L----HFTELEK---DV----HL
----AKV-T----QL------E-----L-RQ--SS-R--EL--------HSE----IS---KA-L----KP-
YIQL------I-------------------ED-VL---VRG-IE-Q--GIF-RRDLDVK--LTRLLIFGAM-
D------E----------V-V------SSWL-I-S---------GRRYS----------------L-SAQVD
-KTVDFFLRGLR-----a------------------------------------------------------
--
>UniRef100_A0A1X6MF91/1-193 TetR family transcriptional regulator n=1 Tax=Anoxybacillus ayderensis TaxID=265546 RepID=A0A1X6MF91_9BACI
----------------------------------------------------mkrdkpk-----FKQIIDA-
AVIVIAENGYHQAQVSKIAKQAGVADGTIYLYF-K-N-KEDILISLF-QEK-M----GYFIEK-IEEEIE--
-----------------G----ISSPS--E----KL-----FLL-IQ--K----HFQMLAA---DP----HL
----AIV-T----QL------E-----L-RQ--SN-K--SL--------RLK----IN---EI-L----KG-
YLKV------V-------------------DR-IV---QEG-ID-K--GEF-RSDLDVR--LTRQMIFGTI-
D------E----------M-V------TTWV-M-N---------EQKYD----------------L-VALAR
-SVHQLLTKGC------cv-----------------------------------------------------
--
>UniRef100_A0A1C3D4V5/1-194 TetR family transcriptional regulator n=1 Tax=Geobacillus thermoleovorans TaxID=33941 RepID=A0A1C3D4V5_GEOTH
---------------------------------------------------------------MKEKIMAA-
SIELFEQNGFSETSIQDIVDALGVTKGTFYYYF-T-S-KEELLMDIH-LRY-I----EGLLDE-EERIIS--
-----------------D---kRRPLR--E----KL-----YDI-IF--M----LIHNVER---QG----RE
----ARI-F----FR------E-----M-KH--LS-E--EH--------LQK----VK---EK-R----DL-
FRQR------L-------------------QA-LI---EEG-MK-N--GEL-RRDLSPS--IATLTVLGAA-
N-----------------W-S------YQWF-R-P---------DGELT----------------D-AEVAK
-QMVEILLDGMS-----apsvskae-----------------------------------------------
--
>UniRef100_UPI00058E00C5/1-193 TetR family transcriptional regulator n=1 Tax=Sporosarcina koreensis TaxID=334735 RepID=UPI00058E00C5
--------------------------------------------------------mkr-EKPKYKKIVDA-
AVAVIAQNGYHQAQVSKIAKEAGVADGTIYLYF-K-N-KEDILISVF-QEK-M----AVFADY-VKEILE--
-----------------M----DCPAS--E----KL-----YKL-IQ--N----HFNVLHE---DR----NL
----AIV-T----QL------E-----L-RQ--SG-K--EL--------RFR----IN---EV-L----KE-
YMTL------M-------------------DA-IL---KEG-IA-N--GEF-AQDLDTR--LARQMVFGTI-
D------E----------T-C------TSWV-M-N---------DQKYG----------------L-TELAP
-KVHKLLLSGMK-----g------------------------------------------------------
--
>UniRef100_A0A150LL35/1-200 Uncharacterized protein n=1 Tax=Caldibacillus debilis TaxID=301148 RepID=A0A150LL35_9BACI
-----------------------------------------------------mkdqsq--KPKYKQIIDA-
AVITIAENGYHQSQVSKIAKQAGVADGTIYLYF-K-N-KEDLLISLF-QEK-M----GQFVEK-LREVID--
-----------------G----KASAT--E----KL-----YLL-IE--N----HFRILSR---DP----KL
----AVV-T----QL------E-----L-RQ--TN-R--EL--------RAK----IN---GI-L----KN-
YLRL------M-------------------DQ-IL---QEG-IE-K--GEF-SQGLDIR--LARQMIFGTI-
D------E----------T-V------TTWV-M-N---------DHKYD----------------L-VGLAP
-KVHHMLIHGL------gggdetv------------------------------------------------
--
>UniRef100_A0A1Q4TLQ9/1-202 TetR family transcriptional regulator n=1 Tax=Mycobacterium sp. SWH-M1 TaxID=1490485 RepID=A0A1Q4TLQ9_9MYCO
-----------------------------------------------------msagat--NTRRDELLAL-
AATMFAERGLRATTVRDIADSAGILSGSLYHHF-S-S-KEEMVDEVL-RGF-L----DWLFER-YRQIVE--
-----------------T----EPNPL--E----RL-----KGL-FM--A----SFEAIAT---RH----AE
----VVI-Y----QD------E-----AkRL--SA-Q--PR--------FAY----VE---ER-N----KE-
QRKM------W-------------------VD-VL---TQG-IE-E--GHF-RPDVDVD--LVYRFIRDTT-
W-----------------V-S------VRWY-Q-P---------GGPLT----------------A-EEVGR
-QYLSIVLGGITP----tegvhng------------------------------------------------
--
>UniRef100_UPI0009F86E1B/1-217 TetR/AcrR family transcriptional regulator n=1 Tax=Calditerricola satsumensis TaxID=373054 RepID=UPI0009F86E1B
-------------------------------------------------------mpri---GRKEQILAA-
ARQLFSEKGYHGTTIRDIAEASGILSGSLYAHI-A-S-KEDLLFAIT-NEG-A----DAFLAA-LEPIAA--
-----------------G----PGDPA--D----KL-----KRG-LI--A----HARVVAD---HL----DA
----AKV-F----FH------E-----W-RA--LT-D--ER--------RAV----IQ---EK-R----DR-
YEAM------W-------------------AA-IL---EEG-IR-S--GAF-K-PVNAK--FARLLILSAA-
N-----------------W-L------YQWY-N-P---------AGPLS----------------P-ETIAE
-QFANLLLQGLSA----erkekggtrhddgnahpggdsrgnpar----------------------------
--
>UniRef100_G9QQB5/1-195 Uncharacterized protein n=1 Tax=Bacillus smithii 7_3_47FAA TaxID=665952 RepID=G9QQB5_9BACI
-------------------------------------------------------mrrn--KPKYHQIIDA-
AVITIAENGYHQTQVSKIAKQAGIADGTIYLYF-K-N-KEDILISLF-QEK-M----ANFIEK-IKEVIA--
-----------------G----KQTAA--E----KI-----FMM-IE--N----HFRILSQ---NP----KL
----AVV-T----QL------E-----L-RQ--SN-Q--EL--------RRR----IN---NV-L----KE-
YLDF------I-------------------EQ-IL---REG-VE-S--GEF-APDLDTR--LARQMLFGTI-
D------E----------I-A------TTWV-M-N---------KQKYD----------------L-VALAP
-TVAKLLLKG-------flgek--------------------------------------------------
--
>UniRef100_A0A1A3AYI3/1-199 TetR family transcriptional regulator n=1 Tax=Mycobacterium sp. E796 TaxID=1834151 RepID=A0A1A3AYI3_9MYCO
-------------------------------------------------------mtgq-ANSRRDELLAL-
AATMFAERGLRATTVRDIADGAGILSGSLYHHF-S-S-KEEMVDELL-REF-L----EWLFTR-YREIID--
-----------------S----EPNPL--E----RL-----KGL-FM--A----SFEAIED---RH----AQ
----VVI-Y----QD------E-----AkRL--LS-Q--AR--------FSY----IE---DM-N----RQ-
QRKM------W-------------------VE-VL---NQG-ID-E--GCF-RPDLNVD--LVYRFIRDTT-
W-----------------V-S------VRWY-Q-P---------GGPLT----------------A-QQVGQ
-QYLAIVLGGITK----egatq--------------------------------------------------
--
>UniRef100_A0A1I0H361/1-193 TetR/AcrR family transcriptional regulator, fatty acid metabolism regulator protein n=1 Tax=Salinibacillus kushneri TaxID=237682 RepID=A0A1I0H361_9BACI
--------------------------------------------------------mkk-NKPKYKQIIDA-
AVEVIAENGYHASQVSKIAKKAGVADGTIYLYF-R-N-KEDILVSLF-QEK-M----GNFIEK-IKEDTE--
-----------------K----KTSAD--E----KL-----RTL-IE--M----HFSRLAS---NH----HL
----AVV-T----QL------E-----L-RQ--SN-K--DL--------RLK----IN---DV-L----KG-
YLEI------I-------------------DD-IL---NEG-IE-E--GLF-HPELNIK--LVRQMIFGTL-
D------E----------V-V------TNWV-M-K---------EEKYD----------------L-ISQTN
-DVHYLITNGLK-----k------------------------------------------------------
--
>UniRef100_A4FF92/1-208 TetR family transcriptional regulator n=1 Tax=Saccharopolyspora erythraea (strain ATCC 11635 / DSM 40517 / JCM 4748 / NBRC 13426 / NCIMB 8594 / NRRL 2338) TaxID=405948 RepID=A4FF92_SACEN
-----------------------------------------------mspkrssgtrgpSGSRRRAELLAI-
AADLFARRGFQATTVRDIADAAGILSGSLYHHF-D-S-KETMVDEIL-RDF-L----DSQRRA-QERVLA--
-----------------D----SGDAR--D----RI-----AGL-VR--Q----SFRTVHR---HR----AA
----VVI-L----QN------E----sN-HL--AT-S--DR--------FAY----LR---AA-A----GD-
FERT------W-------------------TR-VL---QEG-QR-A--GVL-RADLNVK--LAYRFIRDAV-
W-----------------T-S------VHWY-N-P---------RGRLT----------------L-TAVAE
-QYVTILCDGIA-----vaetkr-------------------------------------------------
--
>UniRef100_A0A1Q7ATY8/1-196 TetR family transcriptional regulator n=1 Tax=Actinobacteria bacterium 13_2_20CM_2_72_6 TaxID=1803495 RepID=A0A1Q7ATY8_9ACTN
-----------------------------------------------------mdgrtrRREDTRQKLYEA-
AVDLIAERGYSATTVDDIAERAGVAKGTVYYNF-P-S-KPALFEELL-RHG-V----GLLTAR-FRDAVQ--
----------------------GLPPR--E----AV-----AAL-IR--A----QLEYIQR---YR----AF
----TQL-L----LS------E-----M-WR--TN-R--EW--------QQT----LR---LL-R----EE-
AIEV------I-------------------AG-VL---QAG-VD-A--GEF-PPDLDVR--LASSALFGVG-
L------V----------V-A------VDWL-V-F---------TPDRPi-----gE--------V-ED---
--AILAI----------vrrvavd------------------------------------------------
--
>UniRef100_A0A268S2R2/1-209 TetR family transcriptional regulator n=1 Tax=Bacillus clausii TaxID=79880 RepID=A0A268S2R2_BACCS
------------------------------------------mnihscygvkerwflskKRGQKYDQIIDA-
AVKVIAKHGFHQAQVSKIAKEAGVADGTIYLYF-K-N-KEDLLVSLF-DKK-L----GAFVER-SRRRLA--
-----------------K----EHSIE--A----KF-----RLL-VE--S----HFSQLED---NY----DL
----AVV-T----QL------E-----L-RQ--SK-S--EL--------RQR----IN---QV-L----KG-
YLTL------L-------------------DE-LI---AEG-KA-E--GCF-HPELDPL--LARQMVFGVM-
D------E----------V-V------SNWV-M-A---------EGKFP----------------L-KKQAE
-NVHHLLLHGLR-----gk-----------------------------------------------------
--
>UniRef100_UPI000BA471BB/1-210 TetR family transcriptional regulator n=1 Tax=Pseudomonas sp. Irchel 3E13 TaxID=2008975 RepID=UPI000BA471BB
----------------------------------------------------mvrrtkeEAQETRNQILEA-
AEKAFYKRGIARTTLADIAELAGVTRGAIYWHF-D-N-KAELVQALL-DSL-Q----EPLDAL-ARASES--
-----------------E---eELDPL--G----CM-----RKL-LV--Q----LMHQMAS---DP----KT
r-riNEI-L----HHk----cE-----F-TD--EM-C--EI--------RLQ----RQ---SA-T----VD-
CHER------I-------------------TR-SL---GNA-IK-R--GQL-PTDVDPE--RAAVALFAYI-
D------G----------L-I------RRWL-L-L---------PDSFD----------------L-FNDAE
-RWVDTGLDMLR-----vspalrn------------------------------------------------
--
>UniRef100_D5UYV5/1-204 Transcriptional regulator, TetR family n=1 Tax=Tsukamurella paurometabola (strain ATCC 8368 / DSM 20162 / JCM 10117 / NBRC 16120 / NCTC 13040) TaxID=521096 RepID=D5UYV5_TSUPD
-------------------------------------------------------mprpDASTRRAELLAV-
CARLFAENGYRATTVRDIADAAGILSGSLYHHF-D-S-KESMVDDIL-RDF-L----DRLFTR-YRAVLD--
-----------------S----GSSPR--D----QL-----RGC-VI--A----SFDAIDA---DP----EA
----VAI-Y----QA------E-----A-RS-lAH-V--ER--------FAY----IA---DR-L----EE-
FRAM------W-------------------RD-IL---TRG-VE-S--GDF-RNDLDID--VTYRFLRDTV-
W-----------------V-A------VRWY-R-P---------GGALT----------------S-DAVAA
-QYLGILERGIAG----pnestrekt----------------------------------------------
--
>UniRef100_A0A073B426/1-213 TetR family transcriptional regulator n=1 Tax=Saccharopolyspora rectivirgula TaxID=28042 RepID=A0A073B426_9PSEU
-----------------------------------------martanrhpeaddsavae---SVPQRLLRA-
ATRLFAEQGFETTSVQQIVDAAGVTKGAMYHYF-G-S-KDDLLYEIY-ARV-L----RVQQAR-MEQAAD--
-----------------S----SAPVE--E----RL-----HAV-AA--D----VVATTAA---NL----DD
----TKI-F----FR------S-----M-HL--LS-P--EK--------QAE----VR---AE-R----RR-
YHER------V-------------------RR-LI---EEG-QE-S--GVF-RPDKSAD--LVVDFFFGAV-
H------H----------L-G-------TWF-R-K---------DGALS----------------G-EQVGE
-HFADLLLAALRP----eaagnges-----------------------------------------------
--
>UniRef100_G7GZZ8/1-198 Putative TetR family transcriptional regulator n=1 Tax=Gordonia araii NBRC 100433 TaxID=1073574 RepID=G7GZZ8_9ACTN
----------------------------------------------------matkags-GASRREELLGI-
AGELFADRGLRSTTVRDIADTAGILSGSLYHHF-D-S-KESMVDELL-RDF-L----DALFAR-YREITD--
-----------------A----GLSAT--E----TL-----RQL-VI--A----SFEAIDA---RH----TA
----VAI-Y----QN------E-----A-RH--LA-A--QE-------rFGY----IS---ER-N----VE-
FRQL------W-------------------ES-VL---RRG-VA-E--GDF-RPDLDVD--LVYRFLRDTV-
W-----------------V-A------VRWY-R-P---------GGAKP----------------V-DEIAD
-QYLSVVLDGIL-----pr-----------------------------------------------------
--
>UniRef100_A0A1A0XYL3/1-196 TetR family transcriptional regulator n=2 Tax=Gordonia TaxID=79255 RepID=A0A1A0XYL3_9ACTN
------------------------------------------------------matrn-GSTRRDELLAT-
AGRMFAEQGLRSTTVRDIADSAGILSGSLYHHF-D-S-KESMVDEIL-RSF-L----DSLFAR-YQEIAA--
-----------------A----DLSAT--E----TL-----REL-VV--A----SFESIGA---QR----HA
----VAI-Y----QD------E-----AkRL--AG-Q--ER--------FAY----IN---ER-N----VE-
FREL------W-------------------HS-VL---ARG-VA-D--GEF-RADLDIE--LAYRFLRDTV-
W-----------------V-A------VRWY-R-P---------GGSLS----------------V-DDIAK
-QYLSIVLDGIL-----pr-----------------------------------------------------
--
>UniRef100_A0A0D9LJP6/1-211 HTH-type transcriptional regulator MtrR n=1 Tax=Neisseria sp. HMSC06F02 TaxID=1581124 RepID=A0A0D9LJP6_9NEIS
---------------------------------------------------mrktktea--LKTKEHLMLA-
ALETFYQKGIARTSLNEIAQAAGVTRGALYWHF-K-N-KEDLFDALF-QRI-C----DDIENC-MHQDAA--
-----------------D----SDEQ---E---wSL----fRRT-LM--H----FFTRLQTndiHY----KF
----HSI-L----FLk----cE-----H-TE--QN-A--AV--------IDI----AD---KH-Q----SI-
WREK------I-------------------TE-VL---TKS-IA-Q--HAL-SEDLDTD--MAVIFIKSML-
D------G----------L-I------WRWL-S-S---------DKSFD----------------L-AQTAP
-RMIDILLDNLKN----ppqlrkqk-----------------------------------------------
--
>UniRef100_UPI0004178118/1-194 TetR/AcrR family transcriptional regulator n=1 Tax=Marmoricola sp. URHB0036 TaxID=1298863 RepID=UPI0004178118
-------------------------------------------------------mtea-TQTRRAELLDI-
AAKLFAERGFKNTTVRDIADAAGILSGSLYHHF-D-S-KEAMVDELL-DSF-Q----NALWEE-YDAIEA--
-----------------S----DRTPK--E----KL-----EAV-VH--A----SFDAIDQ---HH----SE
----VAI-F----QT------D-----A-AY--LS-G-fDR--------FAY----LQ---ER-N----VR-
FRDL------W-------------------TG-LL---RDG-VT-A--GEL-RADLDVE--LVYRFLRDTV-
W-----------------V-A------VRWY-R-P---------GGDLT----------------P-TQVAD
-QYLHILLEGI------sq-----------------------------------------------------
--
>UniRef100_G8RT46/1-202 Transcriptional regulator n=1 Tax=Mycobacterium rhodesiae (strain NBB3) TaxID=710685 RepID=G8RT46_MYCRN
--------------------------------------------------mttpapgqp--ATRRDELLEL-
AATMFAERGLRATTVRDIADSAGILSGSLYHHF-S-S-KEEMVDEVL-RGF-L----DWLFER-YEEIVA--
-----------------S----EDNPL--A----RL-----KGL-FM--A----SFEAIEH---RH----AQ
----VVI-Y----QD------E-----AkRL--AG-Q--ER--------FSY----VE---KR-N----QE-
QRKM------W-------------------LD-LL---NQG-IE-D--GYF-RPDIDVD--LVYRFIRDTT-
W-----------------V-S------VRWY-Q-P---------GGPLT----------------A-EEVGR
-QYLAIVLGGITN----ekkd---------------------------------------------------
--
>UniRef100_C1D4W4/1-206 Transcriptional regulator, TetR family n=1 Tax=Laribacter hongkongensis (strain HLHK9) TaxID=557598 RepID=C1D4W4_LARHH
----------------------------------------------------mrrtkee-AAQTRAALLDA-
AEQLFAERGVSRTSLADIAAAAGVTRGAVYWHF-R-N-KSDLYTALH-ERV-R----LPLSAR-FDALMQ--
-----------------E----SGPLL--D----RL-----EVI-LT--D----ILTDLVT---NPq-rqRV
---mDIL-L----HK--------------SE--YI-E--EL--------RPAi-erLV---ES-H----EG-
NQTR------L-------------------RD-VF---SAA-QA-S--GEM-RADVDPL--TAAEMVMFFM-
H------G----------T-L------SGWL-M-T---------PKRDH------yP--------L-AQRAP
-ALVALLVRGLRS----ga-----------------------------------------------------
--
>UniRef100_A0A1X2EHN1/1-193 TetR family transcriptional regulator n=1 Tax=Mycolicibacillus trivialis TaxID=1798 RepID=A0A1X2EHN1_9MYCO
---------------------------------------------------------mt----RRDELLDL-
AAAMFAERGLRATTVRDIADGAGILSGSLYHHF-S-S-KEQMVDEVL-RTF-L----DWLFDR-YRQIVE--
-----------------A----EPNPL--E----RL-----RGL-FM--T----SFEAIEH---RH----AQ
----VVI-Y----QD------E-----AkRL--SS-Q--PR--------FAY----ID---ER-N----KE-
QRKM------W-------------------VD-VL---QQG-IR-E--AYF-RPDVDVD--LVYRFIRDTT-
W------G----------S-V-------RWY-Q-P---------GGPLT----------------A-EQVGR
-QYLAIVLGGITA----eegd---------------------------------------------------
--
>UniRef100_A0A0M0KH70/1-197 TetR family transcriptional regulator n=2 Tax=Bacillus TaxID=55087 RepID=A0A0M0KH70_9BACI
----------------------------------------------------mtvgkkk--GPKYDQIIDA-
AVQVIAEHGYHQAQVSKIAKAAGVADGTIYLYF-N-N-KEDVLISLF-QEK-M----GRFVDK-IRSQMN--
-----------------E----ATDVE--E----KL-----KIL-VN--M----HFKQLAA---DH----KL
----AIV-T----QL------E-----L-RQ--SN-T--EL--------RLK----IN---EV-L----KG-
YLNL------L-------------------DE-LL---MEG-KE-K--GYF-FQELDTR--LARQMIFGTL-
D------E----------V-V------TNWV-M-K---------DCKYD----------------L-TALVK
-PVHQLLLGGLR-----hr-----------------------------------------------------
--
>UniRef100_UPI000835D977/1-204 TetR/AcrR family transcriptional regulator n=1 Tax=Mycobacterium houstonense TaxID=146021 RepID=UPI000835D977
----------------------------------------------------mgetpaq-PASRRDELLDL-
AATMFAERGLKATTVRDIADSAGILSGSLYHHF-K-S-KEQMVEEVL-KDF-L----DWLFAR-YQQILD--
-----------------T----ETTPL--G----RL-----TGL-FM--T----SFEAIEH---RH----AQ
----VVI-Y----QD------E-----AkRL--SA-Q--PQ--------FSF----VD---ER-N----RE-
QRKM------W-------------------VD-IL---HEG-VA-D--GSF-RPDLDVD--LVYRFIRDTT-
W-----------------V-S------VRWY-Q-P---------GGPLT----------------A-EQVGR
-QYLAVVLGGITL----sketnna------------------------------------------------
--
>UniRef100_E5WJ90/1-194 YsiA protein n=3 Tax=Bacillus TaxID=55087 RepID=E5WJ90_9BACI
---------------------------------------------------------mkKTKPKYRQIIDA-
AVVVIAENGYHQAQVSKIAKQAGVADGTIYLYF-K-N-KEDILISLF-QDK-M----GYFVEK-IEEKIA--
-----------------G----KEKAA--E----KL-----LMM-VE--S----HFRMLSE---DR----HL
----AIV-T----QL------E-----L-RQ--SN-K--DL--------RHK----IN---EV-L----KG-
YLAL------V-------------------ER-IL---ADG-RE-S--GEF-PADLDIR--LARQMIFGTM-
D------E----------T-V------TTWV-M-N---------EQKYD----------------L-TALAE
-PVHKLLIGGC------gkl----------------------------------------------------
--
>UniRef100_A0A1E3SPQ1/1-214 TetR family transcriptional regulator n=1 Tax=Mycobacterium sherrisii TaxID=243061 RepID=A0A1E3SPQ1_9MYCO
----------------------------------------------------mdrvpgq-ANSRRDELLEL-
AATMFAERGLRATTVRDIADGAGILSGSLYHHF-A-S-KEEMVDEVL-RRF-L----DWLFAR-YREIID--
-----------------A----EPNPL--E----RL-----KGL-FM--A----SFEAIEH---RH----AQ
----VVI-Y----QD------E-----AqRL--LA-Q--PR--------FAY----IE---DM-N----RQ-
QRKM------W-------------------VE-LL---HQG-VD-G--GYF-RPDLDVD--LVYRFIRDTT-
W-----------------V-S------VRWY-R-P---------GGPLT----------------A-EQVGQ
-QYLAIVLGGITN----ddaersdeadrhhgscr--------------------------------------
--
>UniRef100_K8Y1T5/1-206 Transcriptional regulator n=4 Tax=Rhodococcus TaxID=1661425 RepID=K8Y1T5_RHOOP
---------------------------------------------mtmtpppaddtsgk--SGRRTELLDI-
AATLFAERGLRATTVRDIADAAGILSGSLYHHF-D-S-KESMVDEIL-RGF-L----DDLFGK-YREIVA--
-----------------S----GLDSR--A----TL-----EAL-VT--T----SYEAIDA---SH----SA
----VAI-Y----QD------E-----V-KH--LV-A-nER--------FAY----LS---EL-N----TE-
FREL------W-------------------MG-VL---EAG-VK-D--GSF-RSDIDVE--LAFRFLRDTA-
W-----------------V-A------VRWY-R-P---------GGSVT----------------V-DTVAK
-QYLSIVLDGLAS----prn----------------------------------------------------
--
>UniRef100_UPI0002F1BFD8/1-200 TetR/AcrR family transcriptional regulator n=1 Tax=Streptomyces TaxID=1883 RepID=UPI0002F1BFD8
-------------------------------------------marmshddrggvkpvp------QRLLAA-
ATRLFAERGYDRTSVQEIVEAAGVTKGALYHYF-G-S-KDDLLHEIY-GRV-L----RLQQER-LDAFAD--
-----------------A----DAPVE--Q----RL-----RDA-AA--D----VVVTTID---NL----DD
----ATI-F----FR------S-----M-HH--LS-P--EK--------HKQ----VR---AE-R----RR-
YHER------F-------------------RA-LV---EEG-QR-A--GVF-SSDTPAD--LVVDYHFGSI-
H------H----------L-G-------TWY-R-P---------DGPLN----------------P-QQVAD
-HLADLLLRALR-----p------------------------------------------------------
--
>UniRef100_A0A1X0DDT0/1-199 TetR family transcriptional regulator n=2 Tax=Mycobacterium insubricum TaxID=444597 RepID=A0A1X0DDT0_9MYCO
-----------------------------------------------------mdrepp---SRRDELLEL-
SAQMFAERGLKATTVRDIADAAGILSGSLYHHF-S-S-KEQMVEEVL-RSF-L----DWLFAR-YREVID--
-----------------T----EPDPL--A----RF-----RGL-FM--V----SFEAIEH---RH----AQ
----VVI-Y----QD------E-----AkRV--SS-Q--PR--------FEF----LD---ER-N----RE-
QRQM------W-------------------LE-VL---REG-VD-A--GVF-RTDIDVD--LVYRFIRDTT-
W-----------------V-S------VRWY-R-P---------GGPLN----------------A-EQVGR
-HYLQIVLGGIAP----sgaek--------------------------------------------------
--
>UniRef100_A0A0N6ZJZ8/1-218 TetR family transcriptional regulator n=1 Tax=Streptomyces sp. CCM_MD2014 TaxID=1561022 RepID=A0A0N6ZJZ8_9ACTN
------------------------------------------------------marqlRAERTRATIVGA-
AADLFDRQGYESTSLSEIVAHAGVTKGALYFHF-A-A-KEDLAHAIM-EMQ-S----RTFRRL-A-KDLD--
----------------gR----GYSSL--E----TL-----MRL-TF--G----MARVYEE----G----PV
----LRA-G----MR------------L-AT--AG-V--PV--------RPP----LP---HP-F----TE-
WRDI------A-------------------TA-RL---LNA-VQ-Q--ADV-HPDIDVD--SIAHTLVSSV-
V------G----------T-C--------VV-G-G--------tLEPAG------cQ--------P-RRL-A
-EMWHIRIRGMVP----vprraryltlaarlqqetttasvr-------------------------------
--
>UniRef100_D3FAJ6/1-211 Transcriptional regulator, TetR family n=1 Tax=Conexibacter woesei (strain DSM 14684 / JCM 11494 / NBRC 100937 / ID131577) TaxID=469383 RepID=D3FAJ6_CONWI
----------------------------------------mpahshtpaadgraatrrp--PKRRAEIIER-
SAALFDARGYHSASMEDIAAAVGIRKTTLYHYF-R-S-KDEILACIH-DEF-L----DLLIER-QQRRAA--
-----------------L----GMRPD--Q----LV-----LET-ME--D----ILELMET---HR----GH
----VRV-F----FE------H-----H-RE--LP-P--DA--------HEA----IS---RK-R----KR-
YEEE------V-------------------RA-TI---RDG-VE-Q--GAF-R-PVDPG--MATLALFGMC-
N-----------------W-A------YQWY-D-A---------SGPLS----------------A-RQIAH
-TFWDMLLRGIAS----rpdgr--------------------------------------------------
--
>UniRef100_UPI0004AF9B8B/1-199 TetR/AcrR family transcriptional regulator n=1 Tax=Mycobacterium genavense TaxID=36812 RepID=UPI0004AF9B8B
-------------------------------------------------------magq-ANSRRDELLEL-
AATMFAERGLRATTVRDIADGAGILSGSLYHHF-S-S-KEEMVDELL-RSF-L----DWLFAR-YREIVD--
-----------------S----QANPL--E----RL-----KGL-FM--L----SFEAIEH---RH----AQ
----VVI-Y----QD------E-----AqRL--LA-Q--PR--------FSY----IK---DM-N----RQ-
QRKM------W-------------------IE-LL---KQG-ID-E--GCF-RADLDVD--LIYRFIRDTT-
W-----------------V-S------VRWY-R-P---------GGPLT----------------A-EQVGQ
-QYLAIVLGGITK----kgatq--------------------------------------------------
--
>UniRef100_UPI000CFA5EE0/1-197 TetR/AcrR family transcriptional regulator n=1 Tax=Mycobacterium sp. ITM-2016-00318 TaxID=2099693 RepID=UPI000CFA5EE0
------------------------------------------------------msqqs--ASRRDELLEL-
AASMFAERGLRATTVRDIADSAGILSGSLYHHF-K-S-KEQMVEEVL-RDF-L----DWLFGR-YQEIID--
-----------------T----EADPL--E----RL-----KGL-FM--A----SFEAIEH---RH----AQ
----VVI-Y----QD------E-----A-KR--LS----ALp------qFDF----VE---AR-N----KE-
QRKM------W-------------------VD-VL---NQG-VE-D--GCL-RPDLDVD--LVYRFIRDTT-
W-----------------V-S------VRWY-H-P---------GGPLT----------------A-EQVGR
-QYLAVVLGGITK----ega----------------------------------------------------
--
>UniRef100_A0A0H5NWU5/1-207 HTH-type transcriptional repressor KstR2 n=2 Tax=Nocardia farcinica TaxID=37329 RepID=A0A0H5NWU5_NOCFR
-------------------------------------------------marvtapdas-KSTRRTELLGL-
AAELFAERGLRATTVRDIADAAGILSGSLYHHF-D-S-KESMVDEIL-RGF-L----DDLFGR-YREIVA--
-----------------A----GLSSR--D----TL-----EAL-VL--A----SYESFDR---SH----AA
----VAI-Y----QA------E-----AkRL--RD-A--ER--------FAY----ID---EY-N----RE-
FRAL------W-------------------HR-VL---TNG-VA-D--GSF-RPELDVE--LAYRFLRDTV-
W-----------------V-A------VRWY-R-P---------GGPIT----------------V-ENLAK
-QYLTIVLDGLTV----pertdqa------------------------------------------------
--
>UniRef100_UPI0009D9B4DE/1-209 TetR/AcrR family transcriptional regulator n=1 Tax=Thermacetogenium phaeum TaxID=85874 RepID=UPI0009D9B4DE
-------------------------------------------------------msav-AQKRRGSILEA-
AAAVFSEKGFHAATMEEIAARVGIGKSTLYEYF-E-S-KEDLFREVL-RQG-M----ENYLAA-MRGRLK--
-----------------R----PCTVR--D----VL-----TAV-AA--A----HFNFIME---HR----HL
----ARI-F----SD------E-----V-RL--PL-P--QM--------REW----LR---QL-R----ER-
KLAM------V-------------------AG-LI---ERG-VN-E--GEF-R-PVDAR--LAAEVFLGAL-
G------A----------L-C------LPLL-C-Gsde--vgaeDGGDDp-----dR--------L-QERLI
-RGLEILFEGLL-----ksrsvpv------------------------------------------------
--
>UniRef100_A0A2A7NGG9/1-196 TetR family transcriptional regulator n=1 Tax=Mycobacterium agri TaxID=36811 RepID=A0A2A7NGG9_MYCAG
---------------------------------------------------------mt----RREELLDL-
AATMFAERGLRATTVRDIADSAGILSGSLYHHF-S-S-KEQMVDELL-RGF-L----DWLFER-YQQIVE--
-----------------T----EPNPL--E----RL-----KGL-FM--A----SFEAIEH---RH----AQ
----VVI-Y----QD------E-----A-KR--LS-G--QS--------RFA---yVE---ER-N----KQ-
QRKM------W-------------------LD-LL---NQG-IE-E--GYF-RPDIDVD--LVYRFIRDTT-
W-----------------V-S------VRWY-Q-P---------GGPLT----------------A-KQVGE
-QYLSIVLGGITA----gtskgdk------------------------------------------------
--
>UniRef100_A0A0A2UWK7/1-198 TetR family transcriptional regulator n=1 Tax=Pontibacillus chungwhensis BH030062 TaxID=1385513 RepID=A0A0A2UWK7_9BACI
------------------------------------------------------mnknr---PKYKQIIDA-
AVEVIAENGYHSSQVSKIAKKAGVADGTIYLYF-K-N-KEDILVSLF-QEK-M----GQFIEK-IEEDIK--
-----------------T----KSNAK--E----KL-----LAM-IN--T----HYGLLSQ---DH----HL
----AIV-T----QL------E-----L-RQ--SN-K--DL--------RLK----IN---DV-L----KR-
YLLV------I-------------------DH-IV---EEG-KT-E--GLF-HDSLDLR--LVRQMVFGTL-
D------E----------T-V------TNWV-M-N---------DQKYS----------------L-TEQAE
-EVHELLIHGLT-----ihakqd-------------------------------------------------
--
>UniRef100_UPI0002EDAA70/1-204 TetR/AcrR family transcriptional regulator n=1 Tax=Mycobacterium vaccae TaxID=1810 RepID=UPI0002EDAA70
-----------------------------------------------------mdkalp---SRRDELLAL-
AATMFAERGLRATTVRDIADSAGILSGSLYHHF-S-S-KEEMVDEVL-RGF-L----DWLFDR-YRQILE--
-----------------T----EANPM--E----RL-----KGL-FM--T----SFEAIAT---RH----AE
----VVI-Y----QD------E-----AkRL--SS-Q--ER--------FGY----VE---ER-N----RE-
QRKM------W-------------------VD-VL---TQG-IA-E--GYF-RPDVDVD--LVYRFIRDTT-
W-----------------V-S------VRWY-Q-P---------GGPLT----------------A-EEVGQ
-QYLSIVLGGITA----estskessng---------------------------------------------
--
>UniRef100_D5WXP2/1-192 Transcriptional regulator, TetR family n=1 Tax=Kyrpidia tusciae (strain DSM 2912 / NBRC 15312 / T2) TaxID=562970 RepID=D5WXP2_KYRT2
-------------------------------------------------------marr---GRKEQILAA-
SERLFSEKGYHGTTIRDIAEASGILSGSLYAHI-D-S-KEDLLFEIV-NQG-A----DNFLGA-LEPIVA--
-----------------S----PGNPE--E----KL-----RRG-LA--A----HIRVVGE---HL----HA
----AKV-F----LH------D-----W-RA--LS-D--ER--------RQI----IL---EK-R----RR-
YEAL------W-------------------GA-LL---EEG-IQ-A--GVF-R-PVHPK--FAQLVILSVA-
N-----------------W-V------YQWY-D-P---------EGPLG----------------P-DEIAD
-QFARILLEGLN-----qss----------------------------------------------------
--
>UniRef100_UPI0005EFCF02/1-199 TetR/AcrR family transcriptional regulator n=1 Tax=Gordonia sihwensis TaxID=173559 RepID=UPI0005EFCF02
-------------------------------------------------masktsmtgp---TRRDELLGI-
AGQLFAERGLRSTTVRDIADAAGILSGSLYHHF-D-S-KESIVDELL-RSF-L----DALFAR-YREITE--
-----------------A----GLSAT--D----TI-----RRL-VI--V----SFEAIDS---QH----TA
----VAI-Y----QN------E-----S-RQ--LI-G--QE-------rFDY----IA---ER-N----VE-
FRAL------W-------------------AA-VL---RRG-VE-E--GDF-REDLDVE--LVYRFIRDTV-
W-----------------V-A------VRWY-R-P---------GGAKT----------------V-EQIAD
-QYLSIVLDGIL-----pr-----------------------------------------------------
--
>UniRef100_UPI0009A8D474/1-196 TetR family transcriptional regulator n=1 Tax=Halobacillus hunanensis TaxID=578214 RepID=UPI0009A8D474
--------------------------------------------------------mkk-DKPKYKQIIDA-
AVVVIAENGYHSSQVSKIAKKAGVADGTIYLYF-K-N-KEDILISLF-QDK-M----GQFIER-IEQETT--
-----------------S----RQTAE--E----KL-----LTL-VE--T----HFEQLAA---DH----HL
----AIV-T----QL------E-----L-RQ--SN-K--EL--------RSK----IN---QV-L----KK-
YLAV------I-------------------DQ-IL---EEG-IK-E--GLF-RDDLNRK--LVRQLIFGMM-
D------E----------A-V------TNWV-M-K---------DLRYD----------------I-GDQAK
-EVHSFIINGLA-----lhks---------------------------------------------------
--
>UniRef100_UPI000D078014/1-195 TetR/AcrR family transcriptional regulator n=1 Tax=Prauserella shujinwangii TaxID=1453103 RepID=UPI000D078014
------------------------------------------------------mtsqn-VDERRAQIVRT-
AAQLFERKGYHNTNVGDIAEAVGLRKPTLYHYV-R-S-KAQILVWIH-DDT-T----GPLLER-LEKDVA--
-----------------N----GIEPR--E----GL-----RHV-VA--D----ILELMET---KP----GY
----LRV-Y----FE------H-----H-RE--IP-E--EL--------QAE----AR---KK-R----DR-
YLRL------V-------------------EM-LI---EDG-VD-K--GMF-RPDLDVR--LTALSLFGMT-
N-----------------W-S------YQWY-I-P---------GGKLS----------------Y-HRVAD
-ELLGIFFRGVE-----pr-----------------------------------------------------
--
>UniRef100_A0A160FCJ7/1-194 Fatty acid metabolism regulator protein n=1 Tax=Anoxybacillus sp. B7M1 TaxID=1490057 RepID=A0A160FCJ7_9BACI
---------------------------------------------------mkrnspkf------MQIIEA-
AVIVIAENGYHHAQVSKIAKQAGVADGTIYLYF-K-N-KEDILVSLF-QEK-M----GSFIEK-IQKEIE--
-----------------G----ISSAS--E----KL-----YML-VK--K----HFELLSA---DH----HL
----AIV-T----QL------E-----L-RQ--SS-K--EL--------RTR----IN---EV-L----KG-
YLRV------V-------------------EQ-II---NEG-IE-S--GEF-RSDLDVR--LARQMIFGTI-
D------G----------T-V------TTWV-M-N---------EQKYD----------------L-AALAK
-PVHELLIRGC------sas----------------------------------------------------
--
>UniRef100_A0A1W9UTG9/1-211 Uncharacterized protein n=1 Tax=Anaerolineaceae bacterium 4572_32.1 TaxID=1971623 RepID=A0A1W9UTG9_9CHLR
----------------------------------------mwlgnhrkrkkvarkpadq--TVSREDIIRA-
AAQVFRERGFHGTTMQQIADAVGLQKGSLYHHI-S-S-KEELLHDVM-MAG-L----TQLGER-LEAVSA--
-----------------S----PLSPP--E----KL-----RHL-IE--T----HIRYAAE---EV----NI
---aTVV-L----FE-----hR-----A-ML--SF-P--AL--------RQE----YV---SR-R----DF-
FESQ------F-------------------RA-AI---QEG-VD-S--GDF-I-PVDVP--VVTQALLGTH-
N-----------------W-L------VMWY-R-P---------EGRLS----------------P-QEIAA
-IIADTFLRGLL-----aekt---------------------------------------------------
--
>UniRef100_UPI0004088A24/1-196 TetR family transcriptional regulator n=1 Tax=Bacillus sp. FJAT-14578 TaxID=1208600 RepID=UPI0004088A24
-----------------------------------------------------mkknrp----KYKQIIDA-
AVIVIAEHGYHNAQVSKIAKQAGVADGTIYLYF-K-S-KEDILVSLF-QEK-M----GQFIEK-IEEEIA--
-----------------G----KTSAG--E----KL-----YML-IE--K----HFMLFAE---DY----EL
----AAV-T----QL------E-----L-RQ--SN-K--EL--------RLK----IN---EV-L----KG-
YLHV------V-------------------DS-IL---QTG-IE-T--GEF-HSNLDIR--LARQMIFGTI-
D------E----------M-V------TTWV-M-N---------EHKYD----------------L-VSLAP
-KVHQLLLTGCN-----ssqp---------------------------------------------------
--
>UniRef100_H0R5Z4/1-198 Putative TetR family transcriptional regulator n=1 Tax=Gordonia effusa NBRC 100432 TaxID=1077974 RepID=H0R5Z4_9ACTN
-----------------------------------------------------mvskisAGSSRRDELLVM-
AGKMFAEQGLRSTTVRDIADSAGILSGSLYHHF-D-S-KEAIVDELL-RRF-L----DSLFAR-YQEIAA--
-----------------A----GASAA--E----TL-----RQL-VI--A----SFEAIDV---DH----HA
----VAI-Y----QD------E-----AkRL--AG-Q--ER--------FAY----ID---ER-N----RE-
FRRL------W-------------------HS-VL---ERG-VA-D--GEF-RADLNIE--LVYRFMRDTV-
W-----------------V-A------VRWY-R-P---------GGAMS----------------V-EQIAD
-QYLSVVLDGIL-----pr-----------------------------------------------------
--
>UniRef100_A0A1I2FJ98/1-211 Transcriptional regulator, TetR family n=2 Tax=Saccharopolyspora TaxID=1835 RepID=A0A1I2FJ98_9PSEU
-------------------------------------------mvstkrlssrnrpareSGSERRAELLAI-
AAELFATRGFLATTVRDIADAAGILSGSLYHHF-D-S-KESMVDEIL-RAF-L----DDQRRT-NEQVLR--
-----------------E----AADPR--T----AI-----TEL-VR--Q----SFAAMQK---HR----AA
----IAI-F----QN------------E-SK--YL-E--QLd------rFDY----LT---QA-A----ND-
FERT------W-------------------TR-VL---QDG-QR-A--GAF-RADLNVK--LAYRFIRDMV-
W-----------------T-T------VHWY-N-P---------RGKLT----------------A-SAIAD
-QYVKILCEGIAE----pekp---------------------------------------------------
--
>UniRef100_UPI0002D9BFAD/1-203 TetR/AcrR family transcriptional regulator n=1 Tax=Nocardia paucivorans TaxID=114259 RepID=UPI0002D9BFAD
----------------------------------------------------msaseps-KSARRTELLTL-
AADLFAERGVRATTVRDIADAAGILSGSLYHHF-D-S-KEAMVDEIL-RGF-L----DRLFGR-YREIAA--
-----------------A----GMSSR--A----TL-----EAL-VL--A----SYEAFDR---SH----AA
----VAI-Y----QA------E-----AkRL--RT-V--ER--------FAY----ID---DY-N----RE-
FREL------W-------------------RR-VL---SAG-VR-D--GSF-RPELDID--LAYRFLRDTV-
W-----------------V-A------VRWY-R-P--------gGGDL--------T--------V-DTLAK
-QYLTIVLDGLT-----vpghtd-------------------------------------------------
--
>UniRef100_A0A0D7CNE0/1-202 TetR family transcriptional regulator n=1 Tax=Streptomyces natalensis ATCC 27448 TaxID=1240678 RepID=A0A0D7CNE0_9ACTN
------------------------------------------magtrdggngsggtkpv-----ARRLLAT-
ATRLFAEQGYDRTSVQEIVDAAGVTKGALYHYF-G-S-KEDLLQEVY-SRV-L----RLQQER-LDAFAD--
-----------------A----DAPVE--Q----RV-----REA-AA--D----VVVTTIE---NL----DD
----ASI-F----FR------S-----M-HH--LS-P--EK--------NKQ----VR---AE-R----RR-
YHER------F-------------------RA-LI---EEG-QR-S--GVF-STATPAD--LVVDYHFGSV-
H------H----------L-S-------TWY-R-P---------EGPLS----------------P-QQVAD
-HLADLLLRALR-----p------------------------------------------------------
--
>UniRef100_A0A1H6NDG0/1-210 Transcriptional regulator, TetR family n=1 Tax=Pseudomonas fuscovaginae TaxID=50340 RepID=A0A1H6NDG0_9PSED
----------------------------------------------------marrtkeEAQETRKQILEA-
AEKAFYERGVARTTLADIATLAGVTRGAIYWHF-S-N-KADLVQAML-DSL-R----EPLDDM-AKASED--
-----------------Q---dGPDPL--G----CM-----RRL-LI--H----LFQQIAL---DP----KV
rrinEIL-F-----Hk----cE-----F-TD--EM-C--DL--------RRQ----RR---AV-S----LD-
CNAH------I-------------------EL-AL---RNA-VN-R--GQL-PEDLDTA--RAAITLHAWV-
D------G----------I-L------YKWL-L-V---------PDSFD----------------L-NKDAE
-RWVDTGLDMLR-----lsprlrn------------------------------------------------
--
>UniRef100_UPI000BFEF8E1/1-202 TetR/AcrR family transcriptional regulator n=1 Tax=Mycobacterium sp. CECT 8778 TaxID=2034510 RepID=UPI000BFEF8E1
-------------------------------------------------mveepaaptv---SRRDELLEL-
AAAMFAERGLRATTVRDIADSAGILSGSLYHHF-S-S-KEEMVDEVL-RGF-L----DWLFER-YEQIVA--
-----------------T----EPNPL--E----RL-----KGL-FM--A----SFEAIED---RH----AQ
----VVI-Y----QD------E-----AkRL--AS-Q--ER--------FSY----VE---KR-N----RE-
QRKM------W-------------------LA-LL---DQG-VE-E--GYF-RPDIDVD--LVYRFIRDTT-
W-----------------V-S------VRWY-Q-P---------GGPLT----------------A-EEVGR
-QYLAIVLGGITK----egve---------------------------------------------------
--
>UniRef100_D5ZRD6/1-228 TetR-family transcriptional regulator n=1 Tax=Streptomyces viridosporus ATCC 14672 TaxID=566461 RepID=D5ZRD6_STRVD
-----------------mpeavsgkilrreprslthdnrqrhgrqvaavprttdgdgtp----VPQRLLAA-
ATRLFAEQGYDRTSVQEIVEAAGVTKGALYHYF-G-S-KDDLLHEVY-ARV-L----RVQQER-LDAFAD--
----------------------ADEPI--E---kRL-----RGA-AA--D----VVVTTIE---NL----DD
----ASI-F----FR------S-----M-HH--LS-P--EK--------NKQ----VR---AE-R----RR-
YHER------F-------------------RA-LI---EEG-QE-A--GVF-SRATPAD--LVVDYHFGSV-
H------H----------L-S-------TWY-R-P---------DGPLS----------------P-QQVAD
-HLADLLLRALR-----p------------------------------------------------------
--
>UniRef100_A0A261TZJ7/1-211 Uncharacterized protein n=1 Tax=Bordetella genomosp. 4 TaxID=463044 RepID=A0A261TZJ7_9BORD
-----------------------------------------------------mttrep---ERNNQIIDV-
ARRLFARHGYRGTSLNMIAAEVGVSKSALYHHF-P-D-KETLYRSLV-ASG-M----QVLFEY-VRDRMP--
-----------------P---aESGPV--E----RL-----YGF-MR--A----SIEYYEQ--fHD----SW
v-sgSQL-F------------------W-SA--EN-D--ET--------RAM----VL---KW-R----DA-
YEEL------L-------------------KA-SI---RDG-IA-A--GEF-RPGTDVS--LASKFLLSSL-
N------Q----------L-S-------RWY-R-P---------DGEKT----------------A-TEIMD
-CFVGMFLQGIAQ----rsaaddlpydnapapl---------------------------------------
--
>UniRef100_UPI0004CB413C/1-197 TetR/AcrR family transcriptional regulator n=1 Tax=Streptomyces albus TaxID=1888 RepID=UPI0004CB413C
----------------------------------------------marttegsgapvp------QRLLAA-
ATRLFADRGYDRTSVQEIVEAAGVTKGALYHYF-G-S-KDDLLHEIY-GRV-L----RLQQER-LDAFAE--
-----------------S----DAPVE--E----RL-----RGA-AA--D----VVVTTLE---HL----DD
----ATI-F----FR------S-----M-HQ--LS-P--EK--------NKQ----VR---AE-R----RR-
YHER------F-------------------RA-LI---EEG-QR-T--GVF-STATPAD--LVVDYHFGSV-
H------H----------L-A-------TWY-R-P---------EGPLS----------------Q-QEVAD
-HLADLLLRALR-----p------------------------------------------------------
--
>UniRef100_A0A138AIN1/1-201 TetR family transcriptional regulator n=1 Tax=Tsukamurella pseudospumae TaxID=239498 RepID=A0A138AIN1_9ACTN
-------------------------------------------------------mpkpDPSARRAEVLSI-
SAKLFADNGYRATTVRDIADAAGILSGSLYHHF-D-S-KESMLDEIL-REF-L----GELFGG-YRAVLA--
-----------------A----VDDPR--E----QL-----RGC-VI--A----SFDAIDA---RP----DA
----VAI-Y----QS------E-----A-RG-lAQ-Q--ER--------FGY----IA---DF-L----QE-
FRTM------W-------------------RG-IL---SRG-IE-S--GAF-RADLDVD--VTYRFLRDTV-
W-----------------I-A------VRWY-R-P---------GGQLP----------------V-GTVAD
-QYLTILEHGIAS----pekeqs-------------------------------------------------
--
>UniRef100_UPI00082AC834/1-207 TetR/AcrR family transcriptional regulator n=1 Tax=Microtetraspora malaysiensis TaxID=161358 RepID=UPI00082AC834
---------------------------------------------msprrrddegaana-RAGRRAELLAT-
AAEVFASRGYAATTVREIADAAGILGGSLYYHF-D-S-KESIVDEIL-STF-L----DDLWAR-YDEVLA--
-----------------A----GLGAR--E----TM-----ERL-VV--E----SFRAIDR---HR----AA
----VVI-Y----QN------E-----S-RH--LS-E--GE-------rFGY----LR---ES-W----DR-
FERM------W-------------------GE-LL---DRG-IK-E--NAF-RPDLDVP--LVYRFLRDTV-
W-----------------V-A------ASWY-R-P---------GGRLP----------------A-DEIAR
-RYLSMVLEGIQ-----apte---------------------------------------------------
--
>UniRef100_A0A1Q7UKY4/1-209 Uncharacterized protein n=1 Tax=Actinobacteria bacterium 13_1_20CM_4_69_9 TaxID=1803481 RepID=A0A1Q7UKY4_9ACTN
-----------------------------------------------mlstltdrstgq--EDKRRLILDA-
AVRVFARKGYHASRVGDIAEEAGVAHGLLYHYF-R-S-KDELLETIF-RET-W----RDVLDA-VRAIEE--
-----------------T----DESAR--E----RL-----AGV-AK--I----LLRAWRR---DP----DL
----VRV-L----VR------E-----V-T---RS-S--HV--------QRR----VE---E--I----DQ-
AFAG------L-------------------ER-II---ARG-QE-D--GEF-RPDVDPR--MVSYVFYGAL-
E------E----------I-L------TGWV-L-Gq------leDGDEQi-----aA--------A-EQTV-
---IEVVCGGLA-----ldreaapl-----------------------------------------------
--
>UniRef100_UPI000D071238/1-204 TetR/AcrR family transcriptional regulator n=1 Tax=Prauserella shujinwangii TaxID=1453103 RepID=UPI000D071238
-----------------------------------------------------mrstmsKESPRRTELLAL-
AARLFAERGYVSTTVRDIADAAGILSGSLYHHF-D-S-KESMADEIL-RGF-L----DELFGT-YAEIEA--
-----------------A----ELGPR--R----TL-----EAV-VV--A----SFDAIHR---RP----HE
----VAI-Y----QN------E-----A-KH--LA-Q--SE--------RFS---yLD---ER-N----TE-
FRRL------W-------------------NR-IL---TDG-VR-A--GVF-REDLDVE--LVYRFLRDTV-
W-----------------V-A------VRWY-N-P---------EGPLA----------------A-DAVAK
-QYLGILLDGIAT----grrragk------------------------------------------------
--
>UniRef100_A0A024QB08/1-194 Fatty acid metabolism regulator protein n=1 Tax=Virgibacillus massiliensis TaxID=1462526 RepID=A0A024QB08_9BACI
--------------------------------------------------------mkk-NKPKYNQIIEA-
AVEVIAENGYHASQVSKIAKKAGVADGTIYLYF-K-N-KEDILISVF-EEK-M----GQFINH-ITEAIQ--
-----------------N----KNNAN--E----KL-----YEL-IQ--L----HFSQLSK---DP----HL
----AVV-T----QL------E-----L-RQ--SN-P--EL--------RLE----IN---NV-L----KP-
YLTV------I-------------------DS-IV---QEG-MK-E--GIF-RHSLNIP--LVRQMIFGTL-
D------E----------T-V------TNWV-M-K---------ERKYQ----------------L-IEQAK
-EVHTLLTEGLT-----ls-----------------------------------------------------
--
>UniRef100_A0A160F5I9/1-194 Bacterial regulatory s, tetR family protein n=1 Tax=Anoxybacillus amylolyticus TaxID=294699 RepID=A0A160F5I9_9BACI
-------------------------------------------------------mkrs--KPKYMQIIEA-
AVVVIAENGYHQAQVSKIAKQAGVADGTIYLYF-K-N-KEDILVSLF-QEK-M----GAFIEK-IQQEIE--
-----------------G----ISRPS--E----KL-----YLL-VK--K----HFELLSA---DR----HL
----AIV-T----QL------E-----L-RQ--SN-K--EL--------RLR----IN---EV-L----KG-
YLRV------M-------------------EQ-IV---KEG-IE-A--GEF-RRDLDVR--LARQMIFGTI-
D------E----------T-V------TTWV-M-N---------EQKYD----------------L-AALAK
-PVHELLIRGC------svs----------------------------------------------------
--
>UniRef100_A0A0M9UCK4/1-199 Uncharacterized protein n=1 Tax=Ardenticatena maritima TaxID=872965 RepID=A0A0M9UCK4_9CHLR
-------------------------------------------------------mpyg---ERKTQIIET-
AAQLFSERGYHATSVRDIAAALDLQGGSLYAHI-Q-S-KEEVLWLIV-ERA-A----EQFFEA-VRPLAE--
-----------------S----DLPPD--E----KL-----RRA-VH--A----HIRVITD---DL----AA
----ATV-Y----FH------E-----W-RF--LE-E--EH--------RNT----FL---EQ-R----RE-
YEHL------W-------------------RE-MV---REG-ME-K--GVL-RNDEDPK--YMAILILSAM-
N-----------------W-L------YHWY-R-P---------DGPLS----------------P-DEIAE
-RFWRMLLEGLQ-----apvfevpta----------------------------------------------
--
>UniRef100_I4BPZ8/1-207 Transcriptional regulator n=1 Tax=Mycobacterium chubuense (strain NBB4) TaxID=710421 RepID=I4BPZ8_MYCCN
-----------------------------------------------mtgqrpaavspa--NTRRDELLAL-
AATMFAERGLRATTVRDIADSAGILSGSLYHHF-S-S-KEEMVDEVL-RGF-L----DWLFDR-YQQIVA--
-----------------T----EPNPL--E----RL-----KGL-FM--A----SFEAIET---RH----AQ
----VVI-Y----QD------E-----A-KR--LS-A--QE--------RFS---yVE---ER-N----RE-
QRKM------W-------------------VD-VL---NQG-IK-E--GYF-RPDVDVD--LVYRFIRDTT-
W-----------------V-S------VRWY-Q-P---------GGPLT----------------A-EEVGR
-QYLSIVLGGITT----astqgv-------------------------------------------------
--
>UniRef100_A0A2K8N294/1-192 TetR/AcrR family transcriptional regulator n=1 Tax=Kyrpidia sp. EA-1 TaxID=2055160 RepID=A0A2K8N294_9BACL
--------------------------------------------------------mag---NKYEEIAAA-
AIQLFEQKGYHATSVQDIADAVGLQKGSLYHYI-A-S-KEELLLKIT-HQA-I----SGFVRR-LEEIID--
-----------------T----DLPVE--E----RF-----RQG-IR--T----HMQYITQ---YL----SM
----STV-L----LR------E-----A-FS--LG-E--PH--------NEV----IR---DL-T----DR-
YLNL------W-------------------TQ-II---NEG-VA-A--GVF-Y-VKDSR--IAALTILGSC-
N-----------------W-V------YRWF-K-E---------EGKYT----------------A-EEIAD
-QMADLFLNGLKK----grt----------------------------------------------------
--
>UniRef100_L7F5W2/1-207 Transcriptional regulator, TetR family n=1 Tax=Streptomyces turgidiscabies Car8 TaxID=698760 RepID=L7F5W2_9ACTN
--------------------------------------mkrmgrlvavvprttdgdgtp----VPQRLLAA-
ATRLFAEQGYDRTSVQEIVEAAGVTKGALYHYF-G-S-KDDLLHEVY-ARV-L----RVQQER-LDAFAN--
-----------------A----DAPVE--E----RL-----RRA-AA--D----VVVTTIE---NL----DD
----AMI-F----FR------S-----M-HH--LS-P--EK--------NKQ----VR---AE-R----RR-
YHER------F-------------------RA-LI---EEG-QE-A--GVF-SRATSAD--LVVDYHFGSI-
H------H----------L-S-------TWY-S-P---------EGSLS----------------S-TEVAE
-QLADLLLRALR-----p------------------------------------------------------
--
>UniRef100_UPI00042A7A03/1-200 TetR/AcrR family transcriptional regulator n=1 Tax=Actinomadura rifamycini TaxID=31962 RepID=UPI00042A7A03
-------------------------------------------marasaerapeeasvp------DRLLAE-
ATRLFAEKGFADASVQEIVAAAGVTKGAMYHYF-G-S-KDDLLYEIY-HRL-L----ALQMGR-LERIAD--
-----------------G----PGTAA--E----RL-----RAA-AV--D----VLETSFR---HL----DD
---fTVF-F----QS------------T-HL--LR-R--DR--------REA----VR---AE-R----RR-
YHER------F-------------------RA-LV---EEG-QR-E--GSF-RAPPPAD--IAVHFFFGTV-
H------Q----------L-G-------TWY-R-P---------GGRLE----------------T-AAISE
-HYVDLFLNGLR-----s------------------------------------------------------
--
>UniRef100_A0A2G8BF45/1-194 TetR family transcriptional regulator n=1 Tax=Mycobacterium heckeshornense TaxID=110505 RepID=A0A2G8BF45_9MYCO
----------------------------------------------------------m---NRRDELLEL-
AAAMFAERGLRATTVRDIADGAGILSGSLYHHF-S-S-KEEMVDEVL-RGF-L----DWLFRR-YREIID--
-----------------T----KPNPL--E----RL-----KGL-FM--A----SFDAIEH---RH----AQ
----VVI-Y----QD------E-----AkRL--AA-Q--PR--------FSY----IE---ER-N----KE-
QRKM------W-------------------VD-VL---REG-ME-E--GYF-RPDLDVD--LVYRFIRDTT-
W-----------------V-S------VRWY-R-P---------GGPLT----------------A-EQVGQ
-QYLAIVLGGIT-----vrtegv-------------------------------------------------
--
>UniRef100_UPI000A0016D4/1-242 TetR/AcrR family transcriptional regulator n=1 Tax=Nocardia flavorosea TaxID=53429 RepID=UPI000A0016D4
-------------mlrarrvrlryvrgepetpgpirfplpwtqanawlyygrvtapdps-KSARRTELLDL-
AADLFAERGVRATTVRDIADAAGILSGSLYHHF-S-S-KEGMVDEIL-RGF-L----DELFGR-YREIAD--
-----------------A----GLSCR--A----TL-----EAL-VL--A----SYEAIDR---SH----AA
----VAI-Y----QS------E-----AkRL--QT-S--ER--------FAY----ID---EY-N----RE-
FREL------W-------------------RR-VL---TSG-VA-D--GSF-RPELDVD--LAYRFLRDTV-
W-----------------V-A------VRWY-Q-P--------gGGSVT----------------V-DTLAK
-QYLTIVLDGLT-----vpghtd-------------------------------------------------
--
>UniRef100_UPI000944E5ED/1-218 TetR/AcrR family transcriptional regulator n=1 Tax=Mycobacteroides abscessus TaxID=36809 RepID=UPI000944E5ED
--------------------------------------mdkvsevresdalraggspqp---SRRDELLSL-
AAEMFAERGLRATTVRDIADAAGILSGSLYHHF-D-S-KEAIVDELL-RDF-L----ESLFAR-YREIAA--
-----------------A----NLNPV--D----TL-----KGL-FL--A----SFDAIET---KH----AQ
----VAI-Y----QA------E-----ApRL--LS-Q--ER--------FAY----LN---EL-N----TE-
QRQL------W-------------------LE-VL---RDG-IA-Q--GYF-RPDLDVA--VVYRFIRDAT-
W-----------------V-S------VRWF-R-P---------GGSRT----------------A-QEVAE
-QYLSIVLGGIT-----vgsfsnspek---------------------------------------------
--
>UniRef100_A0A1V4Q4S5/1-196 TetR family transcriptional regulator n=4 Tax=Gordonia TaxID=79255 RepID=A0A1V4Q4S5_9ACTN
-------------------------------------------------------maprNGTSRRDELLTT-
ASRMFAEQGLRSTTVRDIADAAGILSGSLYHHF-D-S-KESMVDEIL-RGF-L----DALFAR-YRQIAD--
-----------------A----GLSAA--E----TL-----RQL-VI--A----SFESIDA---DH----HA
----VAI-Y----QD------E-----AkRL--AP-Q--DR--------FSY----IG---DR-N----EE-
FRGL------W-------------------HS-VL---ARG-VA-D--GEF-RADLDVE--LVYRFLRDTV-
W-----------------V-A------VRWY-R-P---------GGSLS----------------V-EQIAD
-QYLSVVLDGIL-----pr-----------------------------------------------------
--
>UniRef100_A0A139VE95/1-197 TetR family transcriptional regulator n=1 Tax=Mycobacterium phlei DSM 43239 = CCUG 21000 TaxID=1226750 RepID=A0A139VE95_MYCPH
------------------------------------------------------mseqp--VSRRDELLEL-
AATMFAERGLKATTVRDIADSAGILSGSLYHHF-S-S-KEQMVDEVL-RNF-L----DWLFAR-YQEIID--
-----------------S----EPNPL--E----RL-----KGL-FM--T----SFEAIEH---RH----AH
----VVI-Y----QD------E-----A-QR--LS-G--QE--------RFS---yLE---ER-N----QQ-
QRKM------W-------------------ID-LL---NQG-VE-E--GYF-RPDLDVD--LVYRFIRDTT-
W-----------------V-S------VRWY-K-P---------GGPLT----------------A-EEVGR
-QYLAIVLGGIT-----rekd---------------------------------------------------
--
>UniRef100_A0A1H1AB08/1-210 DNA-binding transcriptional regulator, AcrR family n=1 Tax=Actinopolyspora saharensis TaxID=995062 RepID=A0A1H1AB08_9ACTN
-------------------------------------------mvgrdaaeppgaspes-GSGRRAQLLSI-
AAELFARRGFAATTVREIAESAGILSGSLYHHF-E-S-KEAVVDEIL-RAY-L----DEQLAA-FRKAVG--
-----------------Q----GGDPR--S----RL-----EGL-IR--A----SFTVLRR---HR----WA
----VAI-L----HN------E----sG-YL--AS-L--ER--------FAY----LE---QV-N----KE-
FERI------W-------------------VR-VL---REG-RS-R--GAF-RAELNPR--LTHRFIRDSI-
S------S----------V-V-------RWY-N-P---------RGRMS----------------A-QTIAE
-QYIRIFCDGVV-----ttssa--------------------------------------------------
--
>UniRef100_UPI0005D0F4E2/1-202 TetR family transcriptional regulator n=1 Tax=Bacillus alveayuensis TaxID=279215 RepID=UPI0005D0F4E2
------------------------------------------------------mkdkr---PKYKKIIEA-
AVMVIAEKGYHAAQVSKIAKQAGVADGTIYLYF-K-N-KDDILISLF-REK-M----GMHIEK-IRKCLE--
-----------------G----KKTAS--E----KL-----YTL-VE--N----HFSQLNK---DR----QY
----AIV-T----QL------E-----L-RQ--TN-R--EL--------RQR----IN---LV-L----KE-
YLNL------I-------------------DE-IV---EYG-VR-T--GEF-REDLDFR--LARQMIFGTI-
D------E----------I-A------TTWV-M-N---------DQKYD----------------L-VSLVS
-SVHELLIDGFRK----rdalssdhp----------------------------------------------
--
>UniRef100_A0A1X0KUC4/1-202 TetR family transcriptional regulator n=1 Tax=Mycobacterium kansasii TaxID=1768 RepID=A0A1X0KUC4_MYCKA
-----------------------------------------------------mereasQANSRRDELLEL-
AATMFAERGLRATTVRDIADGAGILSGSLYHHF-S-S-KEEMVDDLL-RGF-L----DWLFDR-YSQILD--
-----------------S----KANPL--E----RL-----TGL-FM--A----SFEAIEH---RH----AQ
----VVI-Y----QD------E-----AqRL--SS-Q--PR--------FAY----LL---DR-N----KQ-
QRKM------W-------------------LD-VL---NEG-IE-E--GYF-RPDLDVD--LVYRFIRDTT-
W-----------------V-S------VRWY-Q-P---------GGPLT----------------A-EQVGR
-QYLAIVLGGITA----nqkgi--------------------------------------------------
--
>UniRef100_D6Y5K2/1-196 Transcriptional regulator, TetR family n=1 Tax=Thermobispora bispora (strain ATCC 19993 / DSM 43833 / CBS 139.67 / JCM 10125 / NBRC 14880 / R51) TaxID=469371 RepID=D6Y5K2_THEBD
---------------------------------------------------mardatva--EPVRNRLLAE-
ATRLFAERGFEGTSVQEIVAAAGVTKGAMYHYF-D-S-KDDLLAEIY-ARV-L----RMQMER-LVKFAD--
-----------------S----DAPVE--E----RL-----HAA-AM--D----VIITSIE---NL----PD
----TKI-F----FR------S-----T-HQ--LA-P--DV--------YKM----VR---AQ-R----RR-
YHER------F-------------------RD-LV---LEG-QR-A--GVF-RDDIPAD--MVVNFFFGSV-
H------H----------L-S-------TWY-H-P---------DGELS----------------G-EQIGR
-YFADLLLRALR-----p------------------------------------------------------
--
>UniRef100_UPI0002E5905C/1-202 TetR/AcrR family transcriptional regulator n=1 Tax=Nocardia takedensis TaxID=259390 RepID=UPI0002E5905C
----------------------------------------------------mtapdsp-KQTRRDELLAL-
AAELFAERGLRATTVRDIADAAGILSGSLYHHF-D-S-KESMVDEIL-RGF-L----DDLFGR-YREIVA--
-----------------E----GLSAR--D----TL-----EAL-VI--A----SYGSFDR---FH----SA
----VAI-Y----QA------E-----A-KR--LR-D--SE-------rFTY----IS---EY-N----TE-
FRAL------W-------------------HR-VL---SNG-VA-D--GSF-RPELDVE--LAYRFLRDTV-
W-----------------V-A------VRWY-Q-P---------GGAIT----------------V-ENLAK
-QYLTIVLDGLTL----papqs--------------------------------------------------
--
>UniRef100_A0A0Q5QGQ9/1-202 TetR family transcriptional regulator n=1 Tax=Williamsia sp. Leaf354 TaxID=1736349 RepID=A0A0Q5QGQ9_9ACTN
-----------------------------------------------mdprsgrwppva--SSRRDELLAL-
AGRMFAEQGLRTTTVRDIADAAGILSGSLYHHF-D-S-KESMVDEIL-RQF-L----DDLFAR-YHEIVD--
-----------------A----DPPAD--E----AL-----TRL-VV--A----SFESIDR---DH----HA
----VAI-Y----QD------E-----AkRL--SS-L--ER--------FGY----IA---ER-N----RE-
FRGL------W-------------------ET-IL---AKG-VR-D--GTF-RADLDVE--LVYRFLRDTV-
W-----------------V-A------VRWY-R-P---------GGTMP----------------A-QTVAD
-QYLGVVLHGLVP----r------------------------------------------------------
--
>UniRef100_A0A100X7U8/1-205 TetR family transcriptional regulator n=1 Tax=Mycobacterium novocastrense TaxID=59813 RepID=A0A100X7U8_9MYCO
-------------------------------------------msvdqvpqkqpvsqpp---TRRDELLEL-
AATMFAERGLRATTVRDIADSAGILSGSLYHHF-S-S-KEEMVDEVL-RGF-L----DWLFTR-YQEIVD--
-----------------T----EPNPL--E----RL-----KGL-FM--T----SFEAIEH---RH----AQ
----VVI-Y----QD------E-----A-KR--LS-G--QE--------RFS---yVD---QR-N----KE-
QRKM------W-------------------LD-LL---NQG-VE-E--GYF-RPDIDVD--LVYRFIRDTT-
W-----------------V-S------VRWY-Q-P---------GGPLT----------------A-EEVGR
-QYLAIVLGGITK----k------------------------------------------------------
--
>UniRef100_UPI000932DC0E/1-207 TetR/AcrR family transcriptional regulator n=1 Tax=Rhodococcus coprophilus TaxID=38310 RepID=UPI000932DC0E
-------------------------------------------------mtpsrddsng-KSGRRAELLAI-
AADLFASRGVRATTVRDIADAAGILSGSLYHHF-D-S-KESMVDEIL-RGF-L----DYLFDR-YRKIVA--
-----------------S----GLDSR--A----TL-----EAL-VT--T----SYDSIDR---SH----SA
----VAI-Y----QD------E-----A-KH--LE-G--ER--------FAY----IG---ER-N----TE-
FREL------W-------------------VG-VL---ERG-VA-D--GTF-RPDIDVE--LVFRFVRDTV-
W-----------------V-A------VRWY-R-P---------GGALT----------------A-EQVAQ
-QYLSIVLDGLS-----npdlhkeqs----------------------------------------------
--
>UniRef100_A0A0N9MSB6/1-199 TetR family transcriptional regulator n=1 Tax=Gordonia phthalatica TaxID=1136941 RepID=A0A0N9MSB6_9ACTN
---------------------------------------------------mvasktts-GPSRRDELLGI-
AGELFADRGLRSTTVRDIADAAGILSGSLYHHF-D-S-KESMVDELL-RDF-L----DSLFAR-YREIVD--
-----------------A----GLPAT--D----TL-----RQL-VV--A----SFEAIDS---RH----TA
----VAI-Y----QN------E----sR-HL--LG-Q--DR--------FEY----IG---DR-N----VE-
FRRL------W-------------------ES-QL---RRG-VD-E--GDF-RADLDID--LVYRFMRDTV-
W-----------------V-A------VRWY-R-P---------GGSMT----------------V-EQIAD
-QYLSIVLDGIL-----pr-----------------------------------------------------
--
>UniRef100_UPI0004906F6A/1-202 TetR/AcrR family transcriptional regulator n=1 Tax=Nocardia sp. CNY236 TaxID=1169152 RepID=UPI0004906F6A
----------------------------------------------------mtvpdas-KSARRSQLLAL-
AAELFAERGLRATTVRDIADAAGILSGSLYHHF-D-S-KESMVDEIL-RGF-L----DDLFGR-YREIVA--
-----------------S----GLSSR--D----TL-----EAL-VL--A----SCQSFDR---WH----SA
----VAI-Y----QA------E-----AkRL--RT-A--QR--------FDY----IA---DY-N----RE-
FREL------W-------------------HR-VL---TNG-VT-D--GSF-RPELDVE--LTYRFLRDTV-
W-----------------V-A------VRWY-R-P---------GGPIT----------------V-DNLAK
-QYLTIVLDGLT-----vpehtr-------------------------------------------------
--
>UniRef100_A0A0X3WQZ3/1-197 TetR family transcriptional regulator n=2 Tax=Streptomyces TaxID=1883 RepID=A0A0X3WQZ3_9ACTN
------------------------------------------------marttdgdgtp----VPQRLLAA-
ATRLFADRGYDRTSVQEIVEAAGVTKGALYHYF-G-S-KDDLLHEVY-ARM-L----RVQQER-LDAIAD--
-----------------G----DAPVE--Q----RV-----RDA-AA--D----VVVTTID---NL----DD
----ASI-F----FR------S-----M-HH--LS-P--EK--------NKQ----VR---AE-R----RR-
YHER------F-------------------RA-LI---EEG-QR-S--GVF-ASATPAD--LVVDYHFGSV-
H------H----------L-S-------TWY-R-P---------EGPLT----------------P-RQVAD
-HLADLLLRALR-----p------------------------------------------------------
--
>UniRef100_A0A1F4BN81/1-228 Uncharacterized protein n=1 Tax=Betaproteobacteria bacterium RIFCSPLOWO2_02_FULL_67_26 TaxID=1797492 RepID=A0A1F4BN81_9PROT
---------------------------------------------------mvrrtkde-AQETRNRILDA-
AEHVFSERGVSRTSLEDIAQAAGVTRGAIYWHF-K-D-KSDLFAAMV-NRV-T----LPMEAM-VARASD--
-----------------E---sVEDPI--A----SL-----KAC-AV--N----ALKSTAT---NP----QV
----QRV-F-----DvvthkcE-----Y-LG--EM-A--GV--------NNR----IS---AV-Q----KG-
CVDR------A-------------------EQ-TI---RNA-IK-R--GLL-PASVDPR--LAAVGLDAML-
Y------G----------L-I------SNWL-A-N---------PGYLP----------------L-ERHAE
-AMIDLYMDGLRS----grarralspgkprssgkarrsrar-------------------------------
--
>UniRef100_UPI0009B6FFB1/1-233 TetR/AcrR family transcriptional regulator n=1 Tax=Rhodococcus opacus TaxID=37919 RepID=UPI0009B6FFB1
------------------------------masksrstlpapatiprrgtrrrteqgea-SSQRRQALLDI-
AADLFAEQGFRSTTVRQIGDAAGVLSGSLYHHF-E-S-KEAIVDEIL-SAY-F----TSLMVT-YEEIVN--
-----------------K----DSEPA--V----AL-----RHL-VR--A----AFNSLDE---HR----AA
----ITV-I----QN------Er---gY-LN--QF-P--R---------FAY----VA---ES-E----AQ-
VRRI------W-------------------TK-VL---DDG-VA-S--GVF-REDLDTA--ITYRFLRDSL-
W-----------------V-A------VRWF-T-P---------SGRLS----------------A-DQLAD
-QYLKLVMSGLEK----psawakpdrplfsg-----------------------------------------
--
>UniRef100_A0A1G8XUI6/1-207 Transcriptional regulator, TetR family n=1 Tax=Streptomyces indicus TaxID=417292 RepID=A0A1G8XUI6_9ACTN
-------------------------------------matvprttgangaaaehsttpv-----PQRLLAA-
ATRLFAEQGYDRTSVQEIVEAAGVTKGALYHYF-G-S-KDDLLHEIY-ARV-L----RLQQER-LDAYAE--
-----------------A----DEPVE--K----RL-----RDA-AA--D----VVVTTID---NL----DD
----AQI-F----FR------S-----M-HH--LS-P--EK--------NKQ----VR---AE-R----RR-
YHER------F-------------------RA-LV---EEG-QE-S--GVF-SSATPAD--LVVDYHFGSI-
H------H----------L-S-------TWY-R-P---------DGPLT----------------P-QQLAD
-HLADLLLRALR-----p------------------------------------------------------
--
>UniRef100_B5GGC4/1-197 TetR-family transcriptional regulator n=1 Tax=Streptomyces sp. (strain SPB074) TaxID=465543 RepID=B5GGC4_STRSH
------------------------------------------------marttegdgtp----VPQRLLAA-
ATRLFAEQGYDRTSVQEIVEAAGVTKGALYHYF-G-S-KEDLLQEVY-ARV-L----RLQQQR-LDAYVN--
-----------------G----DGPVA--D----RL-----RAA-AA--D----VVVTTID---NL----DD
----AAI-F----FR------S-----T-HH--LS-P--EK--------NKE----VR---AE-R----RR-
YHER------F-------------------RA-LI---ERG-QQ-E--GVF-SSATPAD--LVVDYHFGSV-
H------H----------L-A-------TWY-R-P---------GGPMG----------------P-QEVAD
-HLADLLLRALR-----p------------------------------------------------------
--
>UniRef100_UPI0009DDE2A5/1-231 TetR/AcrR family transcriptional regulator n=1 Tax=Geodermatophilaceae bacterium URHB0062 TaxID=1380353 RepID=UPI0009DDE2A5
------------------mnpprelglsvvrggvpapgrpaapdssdaaaerlarrrlt-TEERRQQIVDA-
AAELFDKAGYSSTSMEDIAAVVGVAKPTLYHYF-P-G-KDAVLLEIH-EEF-I----ELLTRQ-HAERVA--
-----------------A----ELGPE--Q----LL-----LEV-MA--D----ILELMRT---HR----GH
----VRV-F----FE------H-----H-RE--LP-P--AA--------RAA----SR---IK-R----DA-
YHQA------V-------------------VE-IF---REG-TE-K--GVF-K-PVDPE--LAAKAMFGMC-
N-----------------W-A------YQWY-M-D---------DMHLR----------------P-RDIAY
-RFWSFLVHGV------gatg---------------------------------------------------
--
>UniRef100_A0A0S8BTG5/1-205 Uncharacterized protein n=1 Tax=Myxococcales bacterium SG8_38 TaxID=1703407 RepID=A0A0S8BTG5_9DELT
----------------------------------------------mavhstaskrkga-APEKRERILKA-
AIKVFAKNGFYATRVSEIAKAAGVADGTIYLYF-K-N-KDDVLITIF-EEG-I----QQLLAI-LREVAA--
-----------------S----DEPFD--R----RV-----SRI-IE--L----QLGLLEE---QR----DL
----AEV-I----TV------N-----L-RQ--SS-T--LL--------KQY----AA---PL-F----ME-
YIDV------I-------------------AG-LV---RDG-QK-Q--GAF-RKDLNPR--VVARGLFGAL-
D------A----------I-L------LTWA-L-G---------E-ADP------aS--------L-RKAAT
-HCASLFLEGLR-----ah-----------------------------------------------------
--
>UniRef100_A0A158FAR3/1-233 TetR family regulatory protein n=2 Tax=Caballeronia terrestris TaxID=1226301 RepID=A0A158FAR3_9BURK
---------------------------------maitkqkqrrskrlrpehmvrrtkee-ALETRNRILDA-
AERVFFDKGVSRTSLADIAHEAGVTRGAIYWHF-A-N-KGDLFTAMF-DRS-L----MPLDEL-IAATLD--
-----------------T---kEPDPL--G----RM-----RDIfIW--C----MRNIALDe-qRR----RV
----FDI-L----FLk----cE-----F-VE--EM-G--PV--------RER----HQ---NN-M----RE-
GIER------I-------------------ER-GL---RNA-ID-Q--GQL-PADLDTR--QATTLLHALF-
T------G----------I-L------HDAL-M-F---------PEGVD----------------L-DRDAE
-RLIDACFDSLR-----yspalrssysva-------------------------------------------
--
>UniRef100_A0A0S8JR64/1-234 Uncharacterized protein n=1 Tax=candidate division BRC1 bacterium SM23_51 TaxID=1703761 RepID=A0A0S8JR64_9BACT
---------------------------mtgrsvskktgnrkglaetlkvrkrkaarsveAKQQRREEIIHA-
ALALFVRKGFSAGSMNELARELGIAKGTLYVYF-P-S-KEALWLAIV-ELI-A----KELDRF-LQPVLT--
-----------------S----SLRPL--A----TL-----EKI-AR--T----TFEYYEQ---NA----DV
----CAI-L----IKiw-astD-----A-S---LA-T--DM--------RAW----LR---QA-Y----RD-
YREM------L-------------------AS-IL---REG-IA-A--GEI-RPETDPQ--SAASFILALL-
D------G----------L-I------VQWL-A-E---------P-ALF-------N--------A-ERCVH
-AFRSVCLEGLAA----drachre------------------------------------------------
--
>UniRef100_A0A1B1WC87/1-197 TetR family transcriptional regulator n=1 Tax=Mycobacterium sp. djl-10 TaxID=1879023 RepID=A0A1B1WC87_9MYCO
-----------------------------------------------------mdsaap---TRRDELLAL-
AATMMAERGLRATTVRDIADAAGILSGSLYHHF-K-S-KEEMVDEVL-RTF-L----DWLFER-YQHVID--
-----------------T----EADPL--E----RL-----KGL-FM--A----SFEAIEH---RH----AQ
----VVI-Y----QD------E-----AkRL--SG-Q--PR--------FAY----LE---AR-N----RE-
QRKM------W-------------------VD-VL---NQG-ID-Q--GCF-RADIDVD--LVYRFIRDTT-
W-----------------V-S------VRWY-Q-P---------DRGLT----------------A-EQVGT
-QYLSIVLGGIT-----adrh---------------------------------------------------
--
>UniRef100_A0A1F7M1V1/1-200 Uncharacterized protein n=1 Tax=Candidatus Rokubacteria bacterium GWC2_70_16 TaxID=1802097 RepID=A0A1F7M1V1_9BACT
------------------------------------------------mavqspamrdp---DKPQQIIDA-
AVRVFARKGYYNARVSDVAKEAGIAAGTIYLYF-K-T-KDDILVTLF-REK-M----AQFVAT-LRKSIA--
-----------------D----EPDAV--A----KL-----RRL-IF--L----HFQLLEQ---HP----EL
----AEV-V----QV------E-----Q-RQ--GQ-K--FF--------RGA----SA---HE-I----SS-
YFTL------I-------------------GS-VL---EEG-VA-E--GRF-RPGLPVK--TATKALFGAM-
D------Q----------M-A------TSWV-L-G---------KRGYR----------------L-ADTAE
-ALADIFLRGVA-----ar-----------------------------------------------------
--
>UniRef100_F6EN82/1-198 Regulatory protein, TetR n=1 Tax=Hoyosella subflava (strain DSM 45089 / JCM 17490 / NBRC 109087 / DQS3-9A1) TaxID=443218 RepID=F6EN82_HOYSD
---------------------------------------------------mpastklg--TGRRGELLTL-
ACHLFAERGFQSTTVRDIAEAAGILSGSLYHHF-D-S-KESMVDEII-RSF-Q----DELFAE-YDAIMA--
-----------------R----DLGPR--E----KL-----AAV-IT--T----SFEAIHD---HR----DA
----VAI-Y----QH------Es---kY-LQ--QF-E--R---------FSY----LI---ER-N----KQ-
FRDI------L-------------------TS-LL---SEG-VT-A--GAF-RADLDVE--VTYRFIRDSV-
W-----------------V-A------VAWY-A-P---------EGGLK----------------A-SEIAE
-RYLGIVLDGI------srk----------------------------------------------------
--
>UniRef100_UPI0009883FC7/1-196 TetR family transcriptional regulator n=1 Tax=Bacillus sinesaloumensis TaxID=1926280 RepID=UPI0009883FC7
--------------------------------------------------------mkn-TKPKYRQIIDA-
AVVVIAENGYHQSQVSRIAKQAGVADGTIYLYF-K-N-KEDILVSLF-QEK-M----GEFIEK-IEAEIA--
-----------------G----ESSAA--E----KL-----LTL-VE--K----HFELLAA---DH----HL
----AIV-T----QL------E-----L-RQ--SN-K--EL--------RLR----IN---EV-L----KG-
YLKT------I-------------------DS-II---QFG-VE-N--GEF-NPDLDVR--LARQMIFGSI-
D------E----------T-A------TTWV-M-N---------EQKYD----------------L-PALAK
-QVHALLVNGC------gkthh--------------------------------------------------
--
>UniRef100_UPI0004758DC2/1-198 TetR/AcrR family transcriptional regulator n=1 Tax=Streptomyces sp. HmicA12 TaxID=1156844 RepID=UPI0004758DC2
---------------------------------------------mprtttdgdstpvp------QRLLAA-
ATRLFAERGYDRTSVQEIVEAAGVTKGALYHYF-G-S-KDDLLHEVY-ARL-L----RLQQER-LDAYAD--
-----------------R----DEPIE--Q----RL-----REA-AA--D----VVVTTID---NL----DD
----AAI-F----FR------S-----M-HH--LS-P--EK--------NKQ----VR---AE-R----RR-
YHER------F-------------------RA-LI---EEG-QK-A--GVF-STVTSAD--LVVDYHFGSI-
H------H----------L-S-------TWY-R-P---------DGPLT----------------P-QQLAD
-QLADLLLRALR-----p------------------------------------------------------
--
>UniRef100_A0A1H8H863/1-190 DNA-binding transcriptional regulator, AcrR family n=1 Tax=Lihuaxuella thermophila TaxID=1173111 RepID=A0A1H8H863_9BACL
-------------------------------------------------------mpkv---GRREEILAI-
ACRLFSQKGYHGTTIRDISDACGILAGSLYAHI-N-S-KEDLLYEIT-ERG-A----RAFLES-LRPIVE--
-----------------S----EQTAV--E----KL-----RQG-LK--A----HIRVIEN---NL----EA
----ATV-F----FH------E-----W-RA--LS-E--ER--------RAK----IQ---AM-R----DE-
YEAL------W-------------------AR-IL---SEG-VE-K--GEF-G-DLDQK--FARLLILSAG-
N-----------------W-L------YQWY-S-P---------GGKLS----------------A-DEIAD
-RFVDMMLGGF------qk-----------------------------------------------------
--
>UniRef100_A0A157Q1X1/1-198 TetR family transcriptional regulator n=2 Tax=Bordetella ansorpii TaxID=288768 RepID=A0A157Q1X1_9BORD
----------------------------------------------------mtardpg----RYDQIIDV-
ARRLFARHGYQGTSLNMIAAEVGVSKAALYHHF-P-D-KDTLYRSLV-ATG-M----RVLFEY-VQKDVL--
-----------------A---sDGTPR--G----RL-----YAF-MR--S----SVAYYEQ---YHd--sWV
---sGSL-L-----F------------W-RS--EN-P--EH--------RAL----VL---EW-R----DA-
YEGL------L-------------------KD-AI---RDG-VG-Q--GLF-RPDTNVS--LASKFLLSSL-
N------Q----------L-S-------RWY-R-P---------DGEKT----------------A-PEIMD
-CFVGMFLNGIE-----mprg---------------------------------------------------
--
>UniRef100_A0A1A3I5U9/1-199 TetR family transcriptional regulator n=1 Tax=Mycobacterium sp. 1423905.2 TaxID=1856859 RepID=A0A1A3I5U9_9MYCO
----------------------------------------------------mekatgq--ASRRDELLEL-
AATMFAERGLRATTVRDIADGAGILSGSLYHHF-A-S-KEEMVDDLL-RGF-L----DWLFTR-YQEILD--
-----------------S----ESNPL--E----RL-----KGL-FM--A----SFEAIEH---RH----AQ
----VVI-Y----QD------E-----A-QR--LS-G--QP-------rFSY----IE---DL-N----KQ-
QRKM------W-------------------VD-VL---HQG-IE-E--GYF-RADLDVD--LIYRFIRDTT-
W-----------------V-S------VRWY-Q-P---------GGPLT----------------A-EQVGR
-QYLAIVLGGIT-----aeak---------------------------------------------------
--
>UniRef100_A0A1W2C450/1-198 Transcriptional regulator, TetR family n=1 Tax=Lentzea albidocapillata TaxID=40571 RepID=A0A1W2C450_9PSEU
----------------------------------------------------------m--SSRRAELLEL-
AAKMFAERGYGQTTVRDIADAAGILSGSLYHHF-D-S-KESMVDEIL-RTF-L----DELFTR-YREVVE--
-----------------A----GLGPK--Q----TL-----KAL-VV--A----SFEAIDT---RH----AA
----VAI-Y----QN------E-----A-KH--LT-P--LE--------RFS---yIE---DR-S----AE-
FRKL------W-------------------TV-LL---EEG-MS-T--GVF-RPDLDVD--VAYRFIRDTV-
W-----------------V-A------VRWY-R-P---------DGGLA----------------A-VEVAD
-QYLAILLDGIAT----grrnnskt-----------------------------------------------
--
>UniRef100_A0A1I3L657/1-194 TetR/AcrR family transcriptional regulator, fatty acid metabolism regulator protein n=1 Tax=Thermoflavimicrobium dichotomicum TaxID=46223 RepID=A0A1I3L657_9BACL
-----------------------------------------------------mvkrtg---DKYEAIINA-
AVRVIAEYGYHNAQVSKIAREAKVADGTIYLYF-K-N-KDDVLISVF-REK-M----GAFITE-VEQELE--
-----------------K----VSSPV--E----QL-----YHL-IR--L----HLNKFDQ---NK----QL
----AIV-M----QI------E-----L-RQ--SN-P--EV--------RKG----IG---KI-L----KR-
YTDV------I-------------------DR-IV---ESG-IE-Q--GVF-RPDLDVR--IVRRMIFGTL-
D------E----------T-V------TSWI-M-N---------DYKYS----------------L-VEQTE
-QLHRLFVQGI------gk-----------------------------------------------------
--
>UniRef100_Q67LH4/1-223 TetR/AcrR family transcriptional regulator n=1 Tax=Symbiobacterium thermophilum (strain T / IAM 14863) TaxID=292459 RepID=Q67LH4_SYMTH
--------------------------------------------------------mgr--NRRREAMLQA-
AIGLFSDKGYHATTVREIAQAVGILPGSLYAHM-A-S-KEDLLYEAV-VQA-S----ERFQEA-VAPIAE--
-----------------S----PGHAG--E----RL-----RQA-MA--A----HIRVVAE---SP----AA
----ATV-F----LH------E-----W-RA--LS-P--QR--------RAM----AV---AH-R----RA-
YEEL------L-------------------AR-II---REG-VE-S--GVF-R-PVDEK--FVRLLVLSAV-
N-----------------W-T------YQWY-R-A---------DGPLS----------------P-EQVAD
-QFYAIIAGGLL-----rnaadpgsaalpasadgepapqgpsrvaaggesg---------------------
--
>UniRef100_A0A0X3SZQ7/1-197 TetR family transcriptional regulator n=1 Tax=Streptomyces albus subsp. albus TaxID=67257 RepID=A0A0X3SZQ7_9ACTN
-----------------------------------------------marttegeakpv-----PQRLLAA-
ATRLFAEQGYDRTSVQEIVEAAGVTKGALYHYF-G-S-KDDLLHEVY-GRV-L----RLQQER-LDSFAE--
-----------------A----DAPVE--E----RL-----RAA-AA--D----VVVTTIE---NI----DD
----ATI-F----FR------S-----M-HH--LS-P--EK--------HRQ----VR---AE-R----RR-
YHER------F-------------------RQ-LI---EEG-QR-S--GVF-SDATPAD--LVVDYHFGSV-
H------H----------L-G-------TWY-R-P---------DGPLS----------------P-QQVAD
-HLADLLLRALR-----r------------------------------------------------------
--
>UniRef100_A0A0S9NWI6/1-231 TetR family transcriptional regulator n=1 Tax=Pseudorhodoferax sp. Leaf274 TaxID=1736318 RepID=A0A0S9NWI6_9BURK
----------------------------------msttprrraaraiaspwlaggarvdQREKKRQAVLQT-
AARLFNERGFHATSLDDIADRLHVSKPTLYYYV-K-S-KDDILLECV-RTA-L----ALMQQG-IAAVRQ--
-----------------R----GGRAL--D----QL-----QAC-MR--S----YAAIVMD---DF----GQ
----CVI-R----IG------------E-DP--LP-P--PL--------RKE----LR---RL-K----AG-
IDHE------F-------------------RR-LI---EEG-VA-E--GSL-V-PCDPK--LAAFMLAGAL-
S-----------------W-V------GRWY-R-P---------DGAMT----------------P-DQIAD
-QGIALLLGGVL-----apvpsvpparkraprktst------------------------------------
--
>UniRef100_A0A0H1AYV1/1-204 TetR family transcriptional regulator n=1 Tax=Streptomyces sp. KE1 TaxID=1638939 RepID=A0A0H1AYV1_9ACTN
------------------------------------------mpqntpgnpegdgtpvp------RRLLAA-
ATRLFADQGYDRTSVQEIVEAAGVTKGALYHYF-G-S-KEDLLQEVY-ARL-L----RLQQER-LDMYAG--
-----------------S----QEPVE--E----RL-----RAA-AA--D----VVVTTIE---NL----DD
----ASI-F----FR------S-----M-HQ--LS-P--EK--------NKQ----VR---AE-R----RR-
YHER------F-------------------RA-LV---EEG-QR-A--GVF-TSDIPAD--LVVDYHFGSV-
H------H----------L-S-------TWY-R-P---------DGPLT----------------P-QQVAT
-HLADLLLRALT-----hpga---------------------------------------------------
--
>UniRef100_A0A1H3E4Y7/1-212 Transcriptional regulator, TetR family n=1 Tax=Saccharopolyspora shandongensis TaxID=418495 RepID=A0A1H3E4Y7_9PSEU
---------------------------------------matrtrpgsakrgaasagggSGSDRRSQLLSI-
AATLFATRGYAETTVRDIADEAGILSGSLYHHF-S-S-KEAMLDEIL-RDF-L----SALRER-FRKIEE--
-----------------D----SDDPR--A----AL-----DEL-IV--A----SFEAISA---TP----HA
----VAL-Y----QT------Q----vV-AL--AR-Q--PG--------FEY----VG---EY-S----RE-
IEKI------W-------------------LR-LL---VAG-QK-A--GIF-RADVDMN--ITYRFIRDTV-
W------S----------S-V-------RWY-R-P---------RGKYK----------------P-EAIAK
-QYLHVLYGGL------lss----------------------------------------------------
--
>UniRef100_UPI0004286C6C/1-196 TetR/AcrR family transcriptional regulator n=1 Tax=Nocardioides halotolerans TaxID=433660 RepID=UPI0004286C6C
----------------------------------------------------mstepaa---TRREQLLGI-
AAELFASKGFRNTTVRDIADAAGILSGSLYHHF-D-S-KESMVDEIL-RTF-Q----DELFGR-YDEILA--
-----------------S----DADPR--T----KL-----EQA-VR--V----SFDAIDQ---HH----SE
----VAI-F----QN------D-----A-AY--LS----TLe------gFGY----LD---ER-H----AQ-
SREV------W-------------------MR-LL---REG-EA-A--GVL-REELDLD--LVYRFIRDTV-
W-----------------V-A------VNWY-R-P---------GGSLS----------------A-ATVAD
-QYVTIVLEGIA-----hg-----------------------------------------------------
--
>UniRef100_A0A1B2HTK6/1-204 TetR family transcriptional regulator n=2 Tax=Lentzea guizhouensis TaxID=1586287 RepID=A0A1B2HTK6_9PSEU
---------------------------------------------------------mv--SNRRQELLAL-
AARMFAERGYGQTTVRDIADAAGILSGSLYHHF-D-S-KESMVDEIL-RSF-L----DELFTR-YREIVD--
-----------------A----GLGPK--Q----TL-----KAL-VV--A----SFEAIDT---RH----AE
----VAI-Y----QN------E-----T-KH--LA-G--LE--------RFS---yVD---DR-S----VE-
FRKL------W-------------------TV-LL---EDG-IR-A--GVF-RADLDVD--LAYRFIRDTV-
W-----------------V-A------VRWY-R-P---------DGELS----------------A-ETVAE
-EYLAILLDGIAT----rrqpkrsaaqskn------------------------------------------
--
>UniRef100_UPI0007A41F93/1-209 TetR/AcrR family transcriptional regulator n=1 Tax=Nocardia sienata TaxID=248552 RepID=UPI0007A41F93
---------------------------------------------------------mn-PQERRKLILDR-
SAEIFARKGISATTIREIGDAVGVYSGALYHYF-P-S-KEAIVTELI-REY-I----EDLAAR-CEAVLA--
-----------------R----ELPPI--E----RL-----EAL-TE--V----ALATSEE---YH----GA
----TAI-W----RRe----sE-----Y-MR--ER----VV--------EAD----MS---AT-A----DI-
MQVA------W-------------------RE-AI---REG-VE-A--GEL-RGDIDPE--AFRELLYDAV-
W------H------------A------SRWF-R-S---------DSQRS----------------L-SGLAR
-TVISVFVDGMRP----rptpagagrtatslags--------------------------------------
--
>UniRef100_UPI000CF2EACC/1-199 TetR/AcrR family transcriptional regulator n=1 Tax=Mycobacterium sp. EPG1 TaxID=2064767 RepID=UPI000CF2EACC
-----------------------------------------------------mdkalp---SRRDELLQL-
AATMFAERGLRATTVRDIADSAGILSGSLYHHF-K-S-KEQMVEEVL-KDF-L----DWLFTR-YDEIVA--
-----------------S----TSDPL--E----RV-----KGL-FM--V----SFEAIEH---RH----AQ
----VVI-Y----QD------E-----A-KR--LN----SLp------qFGF----LD---DR-N----RE-
QRRM------W-------------------VD-VL---KQG-VA-E--GSF-RPDLDVD--LVYRFIRDTT-
W-----------------V-S------VRWY-Q-P---------GGPLS----------------A-EEVGR
-QYLAIVLGGITE----gskya--------------------------------------------------
--
>UniRef100_A0A1R0UTY8/1-209 TetR family transcriptional regulator n=1 Tax=Mycobacterium sp. GA-1841 TaxID=1834154 RepID=A0A1R0UTY8_9MYCO
---------------------------------------------------mapdtpsq-PASRRDELLDL-
AATMFAERGLKATTVRDIADSAGILSGSLYHHF-K-S-KEQMVEEVL-KDF-L----DWLFAR-YEQILE--
-----------------E----ESSPL--G----RL-----TGL-FM--A----SFEAIEH---RH----AQ
----VVI-Y----QD------E-----A-KR--LS----AIp------qFGF----VD---ER-N----KE-
QRKM------W-------------------ID-IL---HQG-VA-D--GSF-RPDLDVD--LVYRFIRDTT-
W-----------------V-S------VRWY-Q-P---------GGPLT----------------A-EQVGR
-QYLAIVLGGIVA----dndtvkgdnha--------------------------------------------
--
>UniRef100_A0A1V6MNB5/1-217 TetR family transcriptional regulator n=1 Tax=Streptomyces phaeoluteigriseus TaxID=114686 RepID=A0A1V6MNB5_9ACTN
------------------------------------------------------marqlRAEQTRATIIRA-
AADLFDRNGYESTSLSDIVEHAQVTKGALYFHF-A-A-KEDLAQAIL-ELQ-S----QASRRV-AGEIDD--
-----------------R----GYPSL--E----AL-----MRL-TF--G----MVRLSVE----G----PV
----ARA-G----LR------------L-AT--GG-V--PV--------RPP----VP---HP-F----TE-
WMEL------M-------------------SR-RL---VGA-VR-E--SDI-HPDVDVD--AVAHSLVCFF-
V------G----------T-R--------VV-G-R--------sRE--Pg-----tR--------L-PRRLA
-EMWHVLIRGLVP----vprrprylslaarlerevmaaav--------------------------------
--
>UniRef100_D1ACV1/1-201 Transcriptional regulator, TetR family n=1 Tax=Thermomonospora curvata (strain ATCC 19995 / DSM 43183 / JCM 3096 / NBRC 15933 / NCIMB 10081 / Henssen B9) TaxID=471852 RepID=D1ACV1_THECD
------------------------------------------------magdrrpagar-TSPTERRILAA-
AVHLFAEHGFDGTSVQQIVERAQITKGGLYHYF-G-S-KQDLLQEIY-QSL-I----SRQLQD-LERILA--
-----------------A----GLDPP--A----TV-----RAV-IE--A----LVISTAE---HI----DE
----AKV-F----AR------E-----L-NR--LD-P--AR--------LAA----VR---AE-R----RR-
YHTA------F-------------------RD-LI---ERG-QR-E--GVF-SRVAPAD--TVTLIVFGMV-
N------E----------M-P-------RWY-R-A---------DGPKP----------------A-SRFAA
-EVADFVLTALRP----r------------------------------------------------------
--
>UniRef100_A0A0Q4XIK5/1-232 TetR family transcriptional regulator n=1 Tax=Pseudorhodoferax sp. Leaf267 TaxID=1736316 RepID=A0A0Q4XIK5_9BURK
----------------------------------mpttprrrtakaiaspwravgaredQREKKRQAVLQT-
AARLFNERGFHATSLDDIAERLHVTKPTLYYYV-R-S-KDDILLECV-RTA-L----ARMQAG-IAEVRQ--
-----------------G----GGRAL--D----QL-----QAC-MR--S----YAAIVME---DF----GQ
----CVI-R----IG------------E-DP--LP-P--PL--------KKE----LR---RL-K----AG-
IDHE------F-------------------RR-LI---EEG-VA-E--GSL-A-PCDPK--LAAFMLAGAL-
S-----------------W-V------GRWY-R-P---------NGALT----------------P-EQIAE
-QGIALLLGGVL-----apaaapvpaprkraprktst-----------------------------------
--
>UniRef100_UPI000CF4CEEB/1-215 TetR/AcrR family transcriptional regulator n=1 Tax=Deinococcus sp. NW-56 TaxID=2080419 RepID=UPI000CF4CEEB
----------------------------------------mtdppapsplppgsaspgp-AKSRREQIHEV-
ASRLFSERGYHGASMRDLAAELGMQGGSLYAHI-S-G-KEALLIEIV-EQA-A----RQFEAA-LMDLQT--
-----------------D----PRPAD--E----RL-----REA-MA--R----HLTVVAG---NL----ES
----ATV-F----FH------E-----W-KH--LS-P--DA--------YAR----VT---AW-R----DT-
TEAF------Y-------------------RG-LV---AQG-MR-E--GVF-RADLDVK--MTANLILSAV-
N-----------------W-T------YTWY-R-P---------GGRLS----------------P-REVAD
-RYAGLLLDGLRP----ppkeatp------------------------------------------------
--
>UniRef100_UPI0003F7327F/1-217 TetR/AcrR family transcriptional regulator n=1 Tax=[Actinopolyspora] iraqiensis TaxID=52698 RepID=UPI0003F7327F
----------------------------------------------msgstartrrsrtNGSGRRAELLAL-
AARLFAERGYVSTTVRDIADAAGILSGSLYHHF-D-S-KESMADEIL-RGF-L----DDLFGT-YAEIMD--
-----------------S----GLGPR--K----TL-----EAV-VR--A----SFRSIHD---HP----AE
----VAI-Y----QN------E-----A-KH--LT-Q--LE--------RFA---yID---ER-N----VE-
FRDL------W-------------------RT-IL---GDG-VR-D--GVF-RADLDIE--LVYRFIRDTV-
W-----------------V-A------VRWY-N-P---------EGTLS----------------A-DDVAQ
-QYLGILLDGIAT----rrrratktgdthg------------------------------------------
--
>UniRef100_A0A1C6QQ61/1-208 Transcriptional regulator, TetR family n=1 Tax=Streptomyces sp. AmelKG-E11A TaxID=1100822 RepID=A0A1C6QQ61_9ACTN
-----------------------------------mvhdnrkagghvprttdtdgatvp------QRLLAA-
ATRLFADQGYDRTSVQEIVEAAGVTKGALYHYF-G-S-KEDLLQEIY-SRV-L----RLQQER-LDAFAA--
-----------------R----DAPVE--R----RL-----RDA-AA--D----VVVTTIE---NL----DD
----AVI-F----QR------S-----M-HH--LS-P--AK--------NKR----VR---AE-R----RR-
YHER------F-------------------RA-LI---EEG-QA-A--GVF-STRTPAD--LVVDHHFGSV-
H------H----------L-P-------TWY-R-A---------TGTLT----------------P-TQIAD
-HLADLLLRALR-----p------------------------------------------------------
--
>UniRef100_A0A1H8CXL2/1-194 TetR/AcrR family transcriptional regulator, fatty acid metabolism regulator protein n=1 Tax=Lihuaxuella thermophila TaxID=1173111 RepID=A0A1H8CXL2_9BACL
------------------------------------------------------makrt--GEKYDAIIDA-
AVRVIAEHGYHNAQVSKIAREAKVADGTIYLYF-K-N-KDDVLISVF-SEK-M----GSFISD-VEEALQ--
-----------------S----VESAV--D----QL-----YTL-IR--I----HFERLEK---DR----RL
----ATV-T----QI------E-----L-RQ--SN-P--EV--------RKG----IG---EI-L----KR-
YLDI------I-------------------DQ-VV---ENG-IR-Q--GVF-RPDLDVR--ATRKMIFGTL-
D------E----------T-V------TSWI-M-N---------DYKYS----------------L-SGQVE
-QIHRLFIDGMR-----k------------------------------------------------------
--
>UniRef100_UPI0008339658/1-210 TetR/AcrR family transcriptional regulator n=1 Tax=Nocardia acidivorans TaxID=404580 RepID=UPI0008339658
-------------------------------------------mlgcilgyvttppeps-KSARRSELLGL-
AANLFAERGLRATTVRDIADAAGILSGSLYHHF-D-S-KEAMVDEIL-RGF-L----DDLFSR-YREIVG--
-----------------S----GLSAR--D----TL-----EAL-VI--A----SYESFDQ---WH----AA
----VAI-Y----QA------E-----AkRL--SG-T--PR--------FGY----ID---EY-N----RE-
FREL------W-------------------HR-VL---TNG-VQ-D--GSF-RPEMDIE--LAYRFLRDTV-
W-----------------V-S------VRWY-Q-P---------GGRIT----------------V-DSLAK
-QYLTIVLDGLTS----pdar---------------------------------------------------
--
>UniRef100_H5X9G7/1-217 Transcriptional regulator n=1 Tax=Saccharomonospora marina XMU15 TaxID=882083 RepID=H5X9G7_9PSEU
----------------------------------------------mntrtakkrqagnNGSGRRAELLAL-
AARLFADRGYVSTTVRDIADAAGILSGSLYHHF-D-S-KESMADEIL-RGF-L----DGLFDT-YAQIVA--
-----------------A----DLGPR--N----TL-----EAV-VA--A----SFRFIRD---HP----AE
----VAI-Y----QN------E-----A-KH--LA-H--LE-------rFAY----ID---ER-N----VE-
FRNL------W-------------------RK-IL---TDG-VR-Q--GVF-REDLDVE--LVYRFIRDTV-
W-----------------V-A------VRWY-N-P---------AGTLS----------------A-DDVAQ
-QYLGILLDGIAT----rrrrtkktgethg------------------------------------------
--
>UniRef100_A0A151Z006/1-201 TetR family transcriptional regulator n=2 Tax=Thermoactinomyces TaxID=2023 RepID=A0A151Z006_9BACL
---------------------------------------------------------mt-RQERKEQILST-
ACRLFSQKGYHGTTIRDISEACGILSGSLYAHI-R-T-KEDLLYEIT-NRG-A----EAFLNS-LRPIVE--
-----------------N----DAPAV--D----KL-----RQA-VI--A----HIKVVEA---NL----EA
----ATV-Y----FH------E-----W-KG--LS-K--ER--------FCE----IQ---EK-R----DR-
YEKM------W-------------------AR-LV---SQG-IR-E--GEF-R-QVDEK--FVRLLLLSVG-
N-----------------W-L------YQWY-R-P---------EGELP----------------P-EEIAD
-RFMDLFLDGLAN----rkqgempgpms--------------------------------------------
--
>UniRef100_UPI000B51F33F/1-216 TetR/AcrR family transcriptional regulator n=1 Tax=Oceanicola sp. 22II-s10i TaxID=1317116 RepID=UPI000B51F33F
---------------------------------mpndqsqrtaparpaparrgrkpgtg---TRRDEIVRI-
AQDLFARNGFDGTSIRDIADAAGLTKPALYYHF-T-D-KEALYEQVL-VDR-M----SRLIVS-VEAAMA--
-----------------E----VEGPL--E----RV-----RAY-LR--T----HSSRMDK---DR----DA
----W-L-M----SR------Qs---fL-SI--SD-E--DR--------RQK----VT---EL-R----DR-
FEHI------L-------------------RD-EI---RAA-MD-Q--GVL-DDDISPA--MVAKMLLSSL-
N------D----------V-P-------RWL-R-P---------DGRLK----------------A-EDVAM
-TYADIALRGL------iraa---------------------------------------------------
--
>UniRef100_A0A1W5ZU82/1-211 TetR family transcriptional regulator n=1 Tax=Halobacillus mangrovi TaxID=402384 RepID=A0A1W5ZU82_9BACI
-----------------------------------------mtvhsfsrfirqeillkk-NKPKYKQIIEA-
AVEVIAENGYHSSQVSKIAKKAGVADGTIYLYF-K-N-KEDILVSLF-QEK-M----GQFIEK-IEQETT--
-----------------S----RQTAE--E----KL-----LTL-IE--T----HFTQLAA---DH----HL
----AIV-T----QL------E-----L-RQ--SN-K--EL--------RQK----IN---EV-L----KR-
YLNV------I-------------------DH-IV---DEG-VE-E--KLF-RSGMDRR--LVRQMIFGTM-
D------E----------T-V------TNWV-M-K---------DQRYN----------------I-VGQAK
-EVHSLIVHGLA-----hsdk---------------------------------------------------
--
>UniRef100_A0A2N4TI51/1-200 TetR family transcriptional regulator n=3 Tax=Bacillus subtilis group TaxID=653685 RepID=A0A2N4TI51_9BACI
------------------------------------------------------mkqkr---PKYMQIIDA-
AVIVIAENGYHQAQVSKIAKQAGVADGTIYLYF-K-N-KEDILISLF-KEK-M----GQFIEQ-MNEEME--
-----------------V----TNSAT--E----KL-----TLF-IK--K----HFELLSS---DR----HL
----AIV-T----QL------E-----L-RQ--SN-L--EL--------RLK----IN---EI-L----KG-
YLTI------L-------------------ED-II---TEG-KE-A--GEF-KSTLDVR--LAKQMIFGTV-
D------E----------T-V------TTWV-M-N---------DQKYD----------------L-PKLAD
-SIHELLIHG-------fgsqktkeek---------------------------------------------
--
>UniRef100_UPI0002DFFEB4/1-195 TetR/AcrR family transcriptional regulator n=1 Tax=Rhodococcus sp. R1101 TaxID=1170698 RepID=UPI0002DFFEB4
---------------------------------------------------------md-PQERRRQILDR-
SAEIFARKGVSATTIREIADAVGVYSGALYHYF-P-S-KEAIVTELI-REY-I----TDLNER-CREVLT--
-----------------R----NLPPV--E----RI-----EAL-TR--I----ALETSED---YH----GA
----TSI-W----RRe----gE-----Y-MR--ER----VV--------EAD----MV---AA-A----DA-
MQVA------W-------------------SD-TI---REG-IA-E--GLF-RTDIDPE--AFRHLLYDAV-
W------H------------A------SRWY-L-P---------GPDRS----------------L-ADLAH
-VVVSLFVDGFR-----rrdt---------------------------------------------------
--
>UniRef100_A0A223S5A9/1-207 TetR/AcrR family transcriptional regulator n=1 Tax=Nocardiopsis gilva YIM 90087 TaxID=1235441 RepID=A0A223S5A9_9ACTN
----------------------------------------------msprrrdadstatARTQRRAELLGI-
AADIFAEQGYAATTIREVADAAGMLAGSLYYHF-D-S-KESMADEIL-STF-L----TELWES-YDRILA--
-----------------E----DKGAR--E----TL-----EAL-VA--A----SFTAIDA---HR----PA
----VVL-Y----QN------Es--khL-AQ--S-----PR--------FAY----LN---ES-R----TR-
FRDM------W-------------------VE-LL---ERG-VR-E--GAF-RADMDVP--LAYRFIRDTV-
W-----------------V-A------ANWY-A-P---------GGRLS----------------A-DMVAK
-QYLTMILEGIQP----hps----------------------------------------------------
--
>UniRef100_UPI00082EBD6E/1-201 TetR/AcrR family transcriptional regulator n=1 Tax=Nocardia harenae TaxID=358707 RepID=UPI00082EBD6E
---------------------------------------------------mtapdatk--PNRRAELLAL-
AAELFAERGLRATTVRDIADSAGILSGSLYHHF-D-S-KESMVDEIL-RGF-L----DDLFGR-YREIVG--
-----------------A----GLGSR--D----TL-----EAL-VR--S----SYESFDR---FH----AA
----VAI-Y----QT------E-----AkRL--RG-S--ER--------FAY----IE---EY-N----RE-
FRAL------W-------------------HR-VL---TAG-VA-D--GTF-RAELDVE--LAYRFLRDTV-
W-----------------V-A------VRWY-R-P---------GGPVT----------------V-ENLAK
-QYLTIVLDGLTA----pghs---------------------------------------------------
--
>UniRef100_K6Q0C8/1-203 Transcriptional regulator n=1 Tax=Thermaerobacter subterraneus DSM 13965 TaxID=867903 RepID=K6Q0C8_9FIRM
---------------------------------------------------------ma---SREQEILDA-
ARKLFRQKGYYATTMQDIAEAVGLQKASLYHYI-R-S-KEALLLQIA-GET-M----RLFHAE-LDRIEA--
-----------------A----GGSVA--Q----QL-----AAA-IR--A----HVKVVAE---HQ----ET
----LTV-L----FR------E-----S-HA--LP-P--EH--------AEK----VR---GE-T----GR-
YTRR------L-------------------TE-LI---ARG-VA-A--SEL-R-PVDPG--AACLAILGAC-
N-----------------W-M------YRWY-S-A---------DGRLT----------------P-QQIGD
-QFVEVILHGLLA----pggagrqartpgrap----------------------------------------
--
>UniRef100_J9SR74/1-229 Transcriptional regulator, TetR family n=1 Tax=Gordonia sp. KTR9 TaxID=337191 RepID=J9SR74_9ACTN
----------------------mrlsprgqtridakgrsdataaaadvkpaggqrtdtpARSSRRDELLAT-
AGRMFAEQGLRSTTVRDIADAAGILSGSLYHHF-D-S-KESMVDEIL-RGF-L----DDLFAR-YRQIAA--
-----------------S----STSAT--E----TL-----RGL-VI--A----SFESIDA---ER----NA
----VAI-Y----QD------E-----A-KR--LS-G--QE--------RFT---yIS---EL-N----VE-
FRQL------W-------------------QS-VL---QRG-VE-N--GEF-RADLDVE--LVYRFMRDTV-
W-----------------V-A------VRWY-R-P---------GGTMS----------------V-DSIAD
-QYLSVVLDGIL-----pr-----------------------------------------------------
--
>UniRef100_A0A2A2RXU3/1-198 Uncharacterized protein n=1 Tax=Pedosphaera sp. Tous-C6FEB TaxID=1982324 RepID=A0A2A2RXU3_9BACT
------------------------------------------------------mdttv--NATRDTILAV-
ALRLFADRGYAGTSVQDIVSGAKVTKPALYYYF-P-S-KADLYQALL-DRA-H----DERFRL-MQAAVA--
-----------------R----GKDLP--G----KL-----EEL-LN--A----HFEFLQS---HR----EL
----LGL-V----YA------T-----A-FA--AR-G--EM--------PEE----IRy-lDK-C----QR-
NFSL------V-------------------RD-LV---REG-QR-A--GQL-TRGFDVE--HLARGIFGMM-
N------I----------H-V------QAEL-V-Q---------PGKAP----------------N-RKTAR
-QIVKLFLEGAT-----tqn----------------------------------------------------
--
>UniRef100_Q39GC4/1-231 Transcriptional regulator, TetR family n=1 Tax=Burkholderia lata (strain ATCC 17760 / DSM 23089 / LMG 22485 / NCIMB 9086 / R18194 / 383) TaxID=482957 RepID=Q39GC4_BURL3
-----------------------------------------------------makvna--DAQKEQILNA-
AAKLFIEKGFGGASMQEIAESLGVTRTAVYYYF-K-N-KDEILTALV-EEV-T----LRARRE-SSRVAA--
-----------------E---aDADPK--A----RL-----RAL-VH--Q----HAMLILK---HH----NE
----FRV-I----DR------T-----E-RQ--LP-E--RA--------YRA----NE---EA-K----RA-
VLDN------F-------------------TA-AI---EAG-VQ-T--GVF-R-VVDAK--VAAFTMIGMC-
S-----------------W-P------AFWY-K-P---------DGAKS----------------A-EEIAD
-EIAELAVHSVMR----pakrqlkragdvsealallredldhlelivekapkag------------------
--
>UniRef100_V5XGJ0/1-197 TetR family transcriptional regulator n=1 Tax=Mycobacterium neoaurum VKM Ac-1815D TaxID=700508 RepID=V5XGJ0_MYCNE
--------------------------------------------------------mtq-PASRRDELLQL-
AATMFAERGLKATTVRDIADSAGILSGSLYHHF-K-S-KEQMVEEVL-RDF-L----DWLFER-YQQVLS--
-----------------S----ESTPL--D----RL-----KGL-FM--A----SFEAIEH---RH----AQ
----VVI-Y----QD------E-----A-KR--LS----AL--------DQFg--fVD---ER-N----RE-
QRKM------W-------------------ID-LL---HDG-VA-D--GSF-RPDLDVD--LIYRFIRDTT-
W-----------------V-S------VRWY-Q-P---------GGPLT----------------A-EEVGR
-QYLAIVLGGIT-----tegvs--------------------------------------------------
--
>UniRef100_A0A2D9SYH7/1-213 TetR family transcriptional regulator n=1 Tax=Sandaracinus sp. TaxID=2024858 RepID=A0A2D9SYH7_9DELT
-----------------------------------------------msatarkkkgas--AEKRERILQA-
AISVFAEKGFYDTRVSEIAKAAGVADGTIYLYF-E-N-KDDVLVSIF-EDR-I----EQLLQI-LQKIAT--
-----------------S----ERPIE--E----KI-----RKM-VG--I----QLGLLEE---QR----DL
----AEV-I----TV------N-----L-RQ--SS-R--LL--------KQY----AA---PL-F----TR-
YLEV------I-------------------AG-MI---ASG-QK-A--GVF-RQDVSPR--VTARALWGAL-
D------G----------L-A------LTWA-L-Ga-------dDEQTPd----plA--------L-RKAAI
-QLTELFLDGLRA----rtgggs-------------------------------------------------
--
>UniRef100_D9WF10/1-207 Putative TetR-family transcriptional regulator n=1 Tax=Streptomyces himastatinicus ATCC 53653 TaxID=457427 RepID=D9WF10_9ACTN
-----------------------------------------mrteekrvatmarttngd-GQPVPRRLLAA-
ATRLFAERGFDRTSVQEIVEAAGVTKGALYHYF-G-S-KDDLLHEIY-GRV-L----RLQQER-LDAFAD--
-----------------A----DAPVE--Q----RL-----RGA-AA--D----VVVTTIE---NL----DD
----TTI-F----FR------S-----M-HH--LS-P--EK--------YKQ----VR---AE-R----RR-
YHER------F-------------------RA-LV---EEG-QR-T--GVF-SADTPAD--LVVDYHFGSV-
H------H----------L-G-------TWY-R-P---------GGSLA----------------P-QQVAD
-HLADLLLRALR-----p------------------------------------------------------
--
>UniRef100_A0A0T9MFP7/1-201 TetR family transcriptional regulator n=1 Tax=Mycobacterium tuberculosis TaxID=1773 RepID=A0A0T9MFP7_MYCTX
-------------------------------------------mtqapagrlpgnmplp------DRLLAV-
ATRMFAEKGFENTSVQEIVNAAGVTKGAMYHYF-G-S-KDDLLYEIY-HRL-L----ELQMSR-LRQIAD--
-----------------G----AGTAE--E----RL-----RAA-AV--D----VLNTSFR---YL----DD
----FTV-F----FR------S-----T-HL--LP-R--DR--------REA----VR---AE-R----RR-
YHER------F-------------------RA-LV---EEG-QR-E--GGF-RSAVPAD--IAVHFFFGTV-
H------Q----------I-G------V-WY-R-H---------GGTLK----------------T-ADISE
-HYVDLFLNGLK-----dg-----------------------------------------------------
--
>UniRef100_UPI0005E2733A/1-210 TetR family transcriptional regulator n=1 Tax=Neisseria gonorrhoeae TaxID=485 RepID=UPI0005E2733A
---------------------------------------------------mrktktea--LKTKEHLMLA-
ALETFYRKGIARTSLNEIAQAAGVTRGALYWHF-K-N-KEDLFDALF-QRI-C----DDIENC-IAQDAA--
-----------------D---aEGGSW--T----VF-----RHT-LL--H----FFERLQSndiYY----KF
---hNIL-F----LK-----cE-----H-TE--QN-A--AV--------IAI----AR---KH-Q----AI-
WREK------I-------------------TA-VL---TEA-VE-N--QDL-ADDLDKE--TAVIFIKSTL-
D------G----------L-I------WRWF-S-S---------GESLD----------------L-GKTAP
-RIIGIMMDNLE-----nhpclrrk-----------------------------------------------
--
>UniRef100_A0A0P9HIK5/1-217 TetR family transcriptional regulator n=5 Tax=Pseudomonas syringae group TaxID=136849 RepID=A0A0P9HIK5_PSESX
-------------------------------------------------mamvrrtkee-AQITRSQILEA-
AEHAFYERGVARTTLADIATLAGVTRGAIYWHF-N-N-KADLVQAML-DSL-Q----EPLDEM-AQASQS--
-----------------E---eEEDPL--G----CM-----RNL-LI--H----LFHELAR---DPk-trRI
---nEIL-F-----Hk----cE-----F-TD--EM-C--DF--------RRQ----RQ---EN-A----IQ-
CHER------I-------------------TL-GL---RNA-VR-Q--GQL-PQGLDTA--RAAVAMFAHI-
N------G----------I-I------YQWL-L-V---------PDSFS----------------L-PEEAE
-QMVDVCLDMLR-----yspslrvktvav-------------------------------------------
--
>UniRef100_UPI0005C56588/1-196 TetR family transcriptional regulator n=1 Tax=Bacillus sp. EB01 TaxID=1347086 RepID=UPI0005C56588
--------------------------------------------------------mkk-NKPKYMQIIDA-
AVVVIAEHGYHQAQVSKIAKQAGVADGTIYLYF-K-N-KEDILISLF-EEK-M----GTYIEK-IEAMMA--
-----------------G----KGTAA--E----KL-----LLL-VN--S----HFNLLST---DH----HL
----AIV-T----QL------E-----L-RQ--SN-K--EL--------RHR----IN---EV-L----KG-
YLQV------I-------------------DK-IL---AEG-KN-N--GEF-SDGLDVR--LARQMIFGTI-
D------E----------T-V------TSWV-M-N---------EQKYD----------------L-NALSG
-PVHRLLLNGI------ssngk--------------------------------------------------
--
>UniRef100_R7XWQ7/1-200 Regulatory protein, TetR n=1 Tax=Nocardioides sp. CF8 TaxID=110319 RepID=R7XWQ7_9ACTN
--------------------------------------------------mpeptstps-TTGRRSELLRI-
AATLFAEKGFRNTTVRDIAEAAGILSGSLYHHF-D-S-KESMVDEIL-STF-Q----DELFAS-YDAVLA--
-----------------S----DDDAR--T----KL-----DRV-VR--L----SFEAIDQ---HP----AE
----VAI-F----QN------E-----A-DH--LG----TL--------ERFg--yLA---ER-G----AQ-
SRDI------W-------------------VT-LL---REG-VE-T--GVL-RPDLNID--LVHRFIRDTV-
W-----------------V-A------VRWY-R-P---------GGDLS----------------H-SDVAD
-QYLTILLEGIA-----ra-----------------------------------------------------
--
>UniRef100_A0A1A2D437/1-210 TetR family transcriptional regulator n=1 Tax=Mycobacterium sp. 852002-51163_SCH5372311 TaxID=1834097 RepID=A0A1A2D437_9MYCO
----------------------------------------------------mdrvtgs-ANSRRDELLEL-
AASMFAERGLRATTVRDIADGAGILSGSLYHHF-S-S-KEEMVDELL-RGF-L----DWLFAR-YREIVD--
-----------------G----ESNPL--E----RL-----KGL-FM--A----SFEAIEH---RH----AQ
----VVI-Y----QD------E-----AqRL--LS-Q--PR--------FSY----IE---DM-N----RQ-
QRKM------W-------------------VE-VL---NQG-ID-E--GYF-RSDLDVD--LVYRFIRDTT-
W-----------------V-S------VRWY-Q-P---------GGPLT----------------A-EQVGQ
-QYLAIVLGGITA----eskkidegvdtnd------------------------------------------
--
>UniRef100_A0A2H6A1J8/1-213 HTH-type transcriptional repressor KstR2 n=1 Tax=bacterium HR33 TaxID=2035428 RepID=A0A2H6A1J8_9BACT
-------------------------------------merstgvyqpervacsakvvak-RRARREAILRA-
ALRGFKDKGYHATTLEDIARNLGVRASALYHYF-P-D-KETILYRCH-RDA-L----LELGAL-VRRARR--
-----------------S----FASPA--D----RL-----RYL-IE--Q----HVRVMTE---TL----QG
----SPL-A----FE------------I-SA--LS-P--ER--------RKR----VV---AL-R----DR-
YEAF------L-------------------RR-TI---EDG-IA-E--GSF-R-AVDPK--SSALAILGAV-
N-----------------W-I------ARWY-R-P---------DGTLN----------------A-EELGR
-RFSDFLIGGL------lcpalr-------------------------------------------------
--
>UniRef100_UPI0005609B4A/1-200 TetR/AcrR family transcriptional regulator n=1 Tax=Mycobacterium asiaticum TaxID=1790 RepID=UPI0005609B4A
----------------------------------------------------mervagq-ANSRRDELLDL-
AAVMFAERGLRATTVRDIADGAGILSGSLYHHF-A-S-KEEMVDELL-RGF-L----DWLFAR-YREIVE--
-----------------G----NSNPL--D----RL-----KGL-FM--A----SFEAIEQ---RH----AQ
----VVI-Y----QD------E-----AqRL--SS-Q--PR--------FAY----IE---DL-N----KQ-
QRQM------W-------------------ID-VI---NQG-VA-E--GYF-RPDLDVD--LVYRFIRDTT-
W-----------------V-S------VRWY-Q-P---------GGPLT----------------A-QQVGQ
-QYLAIVLGGIQK----egd----------------------------------------------------
--
>UniRef100_M0QHI4/1-205 Putative TetR family transcriptional regulator n=1 Tax=Gordonia soli NBRC 108243 TaxID=1223545 RepID=M0QHI4_9ACTN
-----------------------------------------------maprnssvgekrAGSSRRDELLAT-
AGQMFAEQGLRSTTVRDIADAAGILSGSLYHHF-D-S-KESMVDELL-RGF-L----DQLFAR-YREIVA--
-----------------T----GSSAT--E----TL-----RQL-VV--A----SFESIDA---DH----HA
----VAI-Y----QD------E-----AkRL--AA-Q--ER--------FGY----IN---DR-N----TE-
FRSL------W-------------------HS-VL---QSG-VA-S--GEF-RSDLDIE--LVYRFMRDTV-
W-----------------V-A------VRWY-R-P---------GGSRP----------------V-SAIAD
-QYLSVVLDGIVP----rr-----------------------------------------------------
--
>UniRef100_A0A286F881/1-237 Transcriptional regulator, TetR family n=1 Tax=Streptomyces sp. 1222.2 TaxID=1938833 RepID=A0A286F881_9ACTN
--------milrrerpvpaggnrptagratgrratgrrrqnlgrqvaavprttdgdgtp----VPQRLLAA-
ATRLFAERGYDRTSVQEIVEAAGVTKGALYHYF-G-S-KDDLLHEVY-ARV-L----RIQQER-LDAFAG--
-----------------A----DAPVE--E----RL-----RGA-AA--D----VVVTTID---NL----DD
----AMI-F----FR------S-----M-HH--LS-P--DK--------NKQ----VR---AE-R----RR-
YHER------F-------------------RA-LV---EEG-QE-T--GVF-SKATPAD--LVVDYHFGSV-
H------H----------L-S-------TWY-R-P---------DGPMG----------------P-QEVAD
-HLADLLLRALR-----p------------------------------------------------------
--
>UniRef100_UPI0004047522/1-194 TetR family transcriptional regulator n=1 Tax=Bacillus megaterium TaxID=1404 RepID=UPI0004047522
------------------------------------------------------mnknr---PKYKQIIEA-
AVEVIAENGYHASQVSKIAKKAGVADGTIYLYF-K-N-KEDILISVF-EEK-M----GQFINQ-ITVSIQ--
-----------------D----KQDAN--K----KL-----LEL-IQ--M----HFTQLAE---NP----QL
----AVV-T----QL------E-----L-RQ--SN-P--EL--------RLE----IN---KV-L----KP-
YLTV------I-------------------DS-II---EEG-MK-E--GVF-RNSLNIP--LVRQMIFGTL-
D------E----------T-V------TNWV-M-K---------ERKYD----------------L-VKQAY
-EVHALLTEGLA-----ns-----------------------------------------------------
--
>UniRef100_A0A173LJT2/1-205 HTH-type transcriptional repressor KstR2 n=1 Tax=Dietzia timorensis TaxID=499555 RepID=A0A173LJT2_9ACTN
---------------------------------------------maqkteqartksga-MQSRRAELLEI-
SARLFAEQGVRATTVRHIADAAGILSGSLYHHF-S-S-KEAIVDEVL-REF-L----DGLFAT-YKEIVR--
-----------------Q----NAGPR--D----AL-----ERL-VR--A----SFQAIHD---SR----DQ
----VAI-Y----QD------E-----I-KH--LQ-G-iPR--------FDY----LE---LR-N----RE-
FRDM------W-------------------IE-VL---EAG-QA-S--GAF-RADLDPN--LTYRFMRDTV-
W-----------------V-A------VRWY-R-P---------GGKVS----------------Q-EEIAD
-QYLRIVLDGLA-----dd-----------------------------------------------------
--
>UniRef100_A0A2H5Z6R2/1-219 HTH-type transcriptional regulator SrpR n=1 Tax=bacterium HR28 TaxID=2035423 RepID=A0A2H5Z6R2_9BACT
--------------------------------------mrghdsaapeattstgalqlr-ARERRERILDA-
ALQVFTRRGYREATMDDVAVAARTSKGGVYFHF-P-G-KEALFLALL-DRS-A----ELLLRR-TNEALA--
-----------------A----APDPA--G----KL-----DAA-LD--V----ILRLFSE---HR----AL
----ARL-F----LV------E-----A-LA--AG-P--AV--------HHA----LI---EV-R----YR-
FATL------I-------------------AS-EL---ERA-QE-Q--GAI-P-PLDAH--LAATACFGAV-
Y------E----------V-V------TQWL-L-S---------GQPAE----------------L-TQAAP
-ELRRLLRRM-------lgipespengkt-------------------------------------------
--
>UniRef100_UPI000D320B23/1-194 TetR family transcriptional regulator n=1 Tax=Desmospora activa TaxID=500615 RepID=UPI000D320B23
------------------------------------------------------makrt--GEKYEAIIDA-
AIRVIAEYGYHQAQVSKIAREAKVADGTIYLYF-E-N-KDDVLISLF-NEK-M----GAFITD-VETTLA--
-----------------D----GTSAV--D----QL-----REL-IR--L----HFEYLEG---NR----QL
----AIV-T----QI------E-----L-RQ--SN-P--EV--------RKQ----IG---LI-L----KK-
YLNV------I-------------------DQ-VI---QRG-IA-Q--GVF-HDEFDPR--TARHMIFGTI-
D------E----------T-V------TTWI-M-K---------DCKYS----------------L-TDQVE
-PIARLFLRGI------gr-----------------------------------------------------
--
>UniRef100_A0A2R4DJZ2/1-210 TetR/AcrR family transcriptional regulator n=1 Tax=Acidovorax avenae subsp. avenae TaxID=80870 RepID=A0A2R4DJZ2_9BURK
--------------------------------------matrpatsanvrtdspptvrs--DTRQEQLIDI-
ACRLFAQRGYEGTSLRDIADEAKITKAALYYHF-P-N-KEALYERIV-LES-M----QALVDS-VRDAMA--
-----------------A----GATPV--D----RV-----RRF-MQ--A----SADFLDR---SR----HS
----WIA-G----SNa---fwS-----G-SA--SD-----P--------RAM----AV---YL-R----DE-
YEHL------L-------------------RD-SI---AEA-IA-E--GQF-R-AVDPA--MAGRMLLSML-
N------H----------I-A-------RWH-S-P---------GGRLT----------------T-RQVIE
-QYLDMAFGGLV-----qp-----------------------------------------------------
--
>UniRef100_A0A2G3PHD3/1-229 TetR family transcriptional regulator n=1 Tax=Williamsia marianensis TaxID=322609 RepID=A0A2G3PHD3_9ACTN
---------------------mgrlnnqalarleplevrrvaatrkrietesgqadsrt-RTSRRDELLTV-
ASSLFAERGLRTTTVRDIADSAGILSGSLYHHF-D-S-KESMVDEIL-RGF-L----DSLFDT-YHEVVA--
-----------------A----GMPAR--E----TL-----RAL-VV--A----SFESIDR---DH----YA
----VAI-Y----QD------E-----AkRL--ST-Q--GR--------FAY----IR---DR-N----VE-
FRTL------W-------------------KD-VL---NRG-VA-D--GSF-RSDLDVE--LVYRFMRDTV-
W-----------------V-A------VRWY-R-P---------GGELT----------------A-HQVAE
-QYLSVVLDGII-----pr-----------------------------------------------------
--
>UniRef100_A0A143MJM9/1-191 TetR family transcriptional regulator n=1 Tax=Geobacillus subterraneus TaxID=129338 RepID=A0A143MJM9_9BACI
---------------------------------------------------------------MREKIIAA-
SIELFEQKGFSETSIQDIVDALGVTKGTFYYYF-K-S-KEELLMDIH-LRY-I----EGLLSE-QARMMN--
-----------------D---eRRSVR--E----KL-----YAI-VY--M----LIHNVER---QG----RQ
----ARV-F----FR------E-----M-KH--LN-E--EH--------LQK----VK---EK-R----DL-
FRHQ------L-------------------QA-LI---EEG-MK-N--GEL-RRDLSPA--IAALTVLGAA-
N-----------------W-S------YHWF-R-P---------DGELT----------------D-AEVAE
-QMVAILIDGM------gaphip-------------------------------------------------
--
>UniRef100_UPI000836F397/1-220 TetR/AcrR family transcriptional regulator n=1 Tax=Actinomadura TaxID=1988 RepID=UPI000836F397
---------------------------mtttsttsgrpkaraaeengarrrgrgssala--SERREHLIRL-
AADLFAEKGYQATTVRDIAKEAGILSGSLYHHF-T-S-KESIVDEIL-SGF-F----DEVMSA-YRAVIE--
-----------------E----GRDPR--E----TI-----AEL-VR--I----AFGTLEP---HR----AA
----ITV-M----QN------D-----W-NY--LK----DR--------LDY----LT---KA-E----DE-
VEKM------W-------------------VD-TI---RAG-QE-Q--GLF-RDDIDPK--LTYRMIRDTI-
W-----------------V-A------VRWY-R-P---------GGRLD----------------A-AGLSE
-HYLKVLFDGIN-----th-----------------------------------------------------
--
>UniRef100_A0A1C6QAT8/1-210 Transcriptional regulator, TetR family n=2 Tax=Streptomyces sp. WMMB 322 TaxID=1286821 RepID=A0A1C6QAT8_9ACTN
---------------------------------matprtaprtgarksstagtaavpvp------QRLMAA-
ATRLFSERGYDRTSVQEIVEAAGVTKGALYHYF-G-S-KDDLLHEIY-GRL-L----RLQQER-LDTYAD--
-----------------A----EQPVE--D----RL-----RRA-AA--D----VVVTTID---NL----DD
----ARI-F----FR------S-----M-HQ--LS-P--EK--------QKQ----VR---AE-R----RR-
YHER------F-------------------RD-LV---AEG-QR-E--GVF-SRATPAD--LVVDYHFGSV-
H------H----------L-S-------TWY-R-P---------EGRLT----------------P-QEVAD
-HLADLLLRALR-----p------------------------------------------------------
--
>UniRef100_A0A0Q3T2Q0/1-200 TetR family transcriptional regulator n=1 Tax=Bosea thiooxidans TaxID=53254 RepID=A0A0Q3T2Q0_9BRAD
-----------------------------------------------mqpkrqgrpptl--ENARERILDD-
AANLFAREGYDGTSLGDLAVSVGVTKAAIYHYF-P-N-KKEIYEGII-VRT-L----DGLLRE-VSAATA--
-----------------E----AKAPE--D----AL-----RRF-MT--A----HADYFEE---HY----NG
---fLAM-L----VG------Y-----G-GM--QN-V--VM--------LAE----AQ---QL-R----DD-
YENL------L-------------------RT-IL---SDG-TE-A--GQF-R-DVDVQ--LTSRAVLSML-
N-----------------W-M------ARWF-K-P---------GKGRR----------------A-SSFAQ
-DYCDLILGGLR-----a------------------------------------------------------
--
>UniRef100_UPI000D592350/1-197 TetR/AcrR family transcriptional regulator n=1 Tax=Streptomyces fragilis TaxID=67301 RepID=UPI000D592350
------------------------------------------------marttdgdgtp----VPQRLLAA-
ATRLFAERGYDRTSVQEIVEAAGVTKGALYHYF-G-S-KEDLLHEVY-ARV-L----RLQQER-LDHFAR--
-----------------L----DAPVD--R----RL-----REA-AA--D----VVVTTIE---NL----DD
---aSIF-F----QS------------I-HH--LS-P--EK--------NKQ----VR---AE-R----RR-
YHEQ------F-------------------KG-LI---EEG-QE-A--GVF-SRATPAS--LVVDYHFGSI-
H------H----------L-S-------TWY-R-P---------NGPLS----------------P-REVAD
-HLADLLLRALR-----p------------------------------------------------------
--
>UniRef100_A0A1R1SAP7/1-213 TetR family transcriptional regulator n=1 Tax=Streptomyces sparsogenes DSM 40356 TaxID=1331668 RepID=A0A1R1SAP7_9ACTN
-------------------------------------maarrparaaaangevrtggsg-RSDRRAELLRI-
AAGLFATRGYKQTTVRDIADEAGILSGSLYHHF-S-S-KEEMLDEIL-RDF-L----GRLLER-FTAIEE--
-----------------Q----GRDPK--Q----VL-----DQL-IE--H----SFATIHE---TP----EA
----VAL-Y----QN------E----sG-AL--SG-Q--PG--------FAY----VD---QL-G----RK-
IEEI------W-------------------IR-AL---TAG-QK-A--GVF-RDDVDAG--MTYRFIRDTV-
W-----------------C-A------VRWY-R-P---------RGRFR----------------H-EAVAE
-QYLRVLYGGLV-----te-----------------------------------------------------
--
>UniRef100_A0A255XX62/1-210 TetR family transcriptional regulator n=1 Tax=Pseudomonas mandelii TaxID=75612 RepID=A0A255XX62_9PSED
----------------------------------------------------mvrrtkeEAQETRSQILEA-
AEQAFYERGVARTTLADIAALAGVTRGAIYWHF-S-N-KADLVQAML-DSL-K----EPLDEM-ARASES--
-----------------E---dELDPL--G----CM-----RKL-LI--H----LFHQVAL---DPk-trRI
---nEIL-F-----Hk----cE-----F-TD--EM-C--DL--------RQQ----RR---EV-S----LD-
CNVR------I-------------------AL-AL---SNA-VN-R--GQM-PEDLDTA--RAAISLHAYI-
D------G----------M-L------YQWL-L-A---------PDSFQ----------------L-HTEAE
-RWVNTGLDMLR-----lspslrk------------------------------------------------
--
>UniRef100_A0A221SXW6/1-199 TetR family transcriptional regulator n=1 Tax=Deinococcus ficus TaxID=317577 RepID=A0A221SXW6_9DEIO
-------------------------------------------------------msdt--RPRREQILDS-
ASRLFSERGYHATSMRDLAGELGMQGGSLYAHI-T-G-KEELLVEIV-SHA-S----RQFDEA-LFPLRA--
-----------------L----DMGAE--E----KL-----REA-MH--R----HIRVVAD---NM----DS
----ATV-F----FH------E-----W-KH--LS-P--QA--------YAH----VV---TW-R----DT-
IDRF------Y-------------------RD-LV---QEG-IE-E--GAF-RATLDPR--MTAHLILSAV-
N-----------------W-A------YTWY-R-P---------GGPMT----------------P-RDVAD
-QYADMLLSGL------gvragqegt----------------------------------------------
--
>UniRef100_A0A1A2K830/1-205 TetR family transcriptional regulator n=2 Tax=Mycobacterium TaxID=1763 RepID=A0A1A2K830_9MYCO
----------------------------------------------------mdrvtgq-ANSRRDELLGL-
AATMFAERGLRATTVRDIADGAGILSGSLYHHF-S-S-KEEMVDELL-RDF-L----DWLFAR-YREIVE--
-----------------V----ESNPL--E----RL-----RGL-FM--T----SFEAIED---RH----AQ
----VVI-Y----QD------E-----AqRL--LS-Q--PR--------FAY----LE---DR-N----RQ-
QRKM------W-------------------LE-VL---HQG-ID-G--GYF-RPDLDVD--LVYRFIRDTT-
W-----------------V-S------VRWY-K-P---------GGPLT----------------A-EQVGQ
-QYLAIVLGGITK----dcpdgrgv-----------------------------------------------
--
>UniRef100_UPI00083805ED/1-226 TetR/AcrR family transcriptional regulator n=1 Tax=Rhodococcus kyotonensis TaxID=398843 RepID=UPI00083805ED
--------------------------------maastepsrspaaprrrkngratdpasQGSTRRQALVDI-
AAELFAERGFRSTTVREIGDAAGVLSGSLYHHF-D-S-KETIIDEIL-TSY-L----DSLMAT-YRDIAG--
-----------------R----DLDPK--T----TL-----REL-IL--A----AFVSLGP---HR----AA
----ITV-I----QN------Er---nY-LS--QF-P---R--------FSY----LT---KA-E----TD-
VRQI------W-------------------VK-VI---EDG-IA-Q--GDF-RDDLDPI--IAYRFLRDSV-
W-----------------V-A------VRWF-T-P---------SGKLS----------------A-EQLAD
-QYLCLVLEGLES----prktrrqr-----------------------------------------------
--
>UniRef100_D0L409/1-197 Regulatory protein TetR n=1 Tax=Gordonia bronchialis (strain ATCC 25592 / DSM 43247 / JCM 3198 / NCTC 10667) TaxID=526226 RepID=D0L409_GORB4
-----------------------------------------------------msprsa-QSTRRDELLAT-
AGQMFAEQGLRSTTVRDIADAAGILSGSLYHHF-D-S-KEAMVDEIL-RGF-L----DDLFDR-YRAIAA--
-----------------A----GLSAT--E----TL-----RQL-VI--A----SFESIDA---QR----NA
----VAI-Y----QD------E-----AkRL--AG-Q--AR--------FGY----ID---TL-N----VE-
FRQL------W-------------------QA-VL---QRG-VD-D--GEF-RADLDVV--LVYRFLRDTV-
W-----------------V-A------VRWY-R-P---------GGSLT----------------V-EAIAD
-QYLTVVLDGLL-----pr-----------------------------------------------------
--
>UniRef100_UPI0003FED603/1-195 TetR/AcrR family transcriptional regulator n=1 Tax=Gordonia amicalis TaxID=89053 RepID=UPI0003FED603
---------------------------------------------------------md-PQERKQLILDR-
SATIFARKGVSATTIREIADAVGVHSGALYHYF-P-S-KEAIVTELI-RQY-I----VDLSRR-CEAVLA--
-----------------R----GLGPV--E----RL-----VAL-AT--V----ALETSAE---YH----GA
----TSI-W----RR------Eg---dY-M---RE-R--LV--------EAD----MA---AT-A----DV-
MEVA------W-------------------RE-AI---AEG-VD-A--GML-RADIDPK--VFQEIIYDSV-
W------H------------A------SRWF-T-P---------TPENT----------------L-ADLAR
-TVITILVDGMRN----pna----------------------------------------------------
--
>UniRef100_UPI000BB97B87/1-195 TetR family transcriptional regulator n=1 Tax=Bacillus TaxID=55087 RepID=UPI000BB97B87
--------------------------------------------------------mkq-QKPKYKQIIDA-
AVIVIAENGYHQAQVSKIAKQAGVADGTIYLYF-K-N-KEDILISLF-NEK-M----GYFIEK-IQEEIA--
-----------------D----KTSAK--E----KL-----LTL-VE--K----HFSMIAA---DK----HL
----AIV-T----QI------E-----L-RQ--SN-K--EL--------RMK----IN---EV-L----KD-
YLVV------V-------------------DT-VL---QDG-IN-N--GEL-RENLDVR--LARQMIFGTM-
D------E----------T-I------TTWV-M-N---------DQKYD----------------L-TKLVP
-KVHDMFIHGL------ctsk---------------------------------------------------
--
>UniRef100_A0A1A1XBG8/1-212 TetR family transcriptional regulator n=1 Tax=Mycobacterium sp. ACS4331 TaxID=1834121 RepID=A0A1A1XBG8_9MYCO
-------------------------------------------------mapdtpsppv---SRRDELLAL-
AASMMAERGLKATTVRDIADAAGILSGSLYHHF-S-S-KEEMVDEVL-RSF-L----DWLFAR-YQEIID--
-----------------S----EPNPL--E----RL-----KGL-FM--A----SFEAIEH---RH----AQ
----VVI-Y----QD------E-----AkRL--SS-Q--PR--------FSY----VD---AR-N----RE-
QRKM------W-------------------VD-VL---NQG-IA-E--GVF-RPDLDVD--LVYRFIRDTT-
W-----------------V-S------VRWY-Q-P---------DRGLT----------------A-EQVGR
-QYLSIVLGGITN----spavqpnskekrdg-----------------------------------------
--
>UniRef100_W4LGJ7/1-193 Uncharacterized protein n=1 Tax=Candidatus Entotheonella factor TaxID=1429438 RepID=W4LGJ7_9BACT
----------------------------------------------------------m--SKREQEIIAA-
AAAIFKEKGYQAATTRDIAAAVGIQQATLYYYV-K-S-KEELLYLVV-REP-I----ERLYMQ-VEAIMK--
-----------------A----ALPAR--V----KI-----EQG-IE--V----HLAAFDD---NY---pHM
----LVF-V----Q-------E-----L-HN--VV-Q--AL--------RDR----LR---HF-P----KR-
YQSL------W-------------------ED-IL---RQG-VT-A--GEL-RPDLDIT--ATALMILGMC-
N------W----------M-F-------RWY-R-K---------DGRLD----------------A-QTLAK
-QYATTILDGLTA----rpvl---------------------------------------------------
--
>UniRef100_A0A1R0IN60/1-197 Uncharacterized protein n=1 Tax=Sulfobacillus thermosulfidooxidans TaxID=28034 RepID=A0A1R0IN60_SULTH
-------------------------------------------------mtetaalsvp------ERLIEA-
ATHLFAERGYDATSVAEIVESAGVTKGALYHYF-Q-S-KEDLLEAIH-RKF-I----SAEIAD-AEEIMS--
-----------------R----GQDPV--T----TL-----KAM-IT--A----LIRSIAQ---YQ----RE
----VTI-F----FR------E-----M-HR--LP-P--KA--------FDD----IK---KS-R----DY-
YASL------M-------------------QS-VI---ERG-QN-L--GVF-RTEQSPR--LVTLSLFGTC-
N-----------------W-I------YTWY-N-P---------QGPLS----------------P-DEIAE
-QVSLLILHGI------cesss--------------------------------------------------
--
>UniRef100_H6RBZ0/1-202 Transcriptional regulator, TetR family n=1 Tax=Nocardia cyriacigeorgica (strain GUH-2) TaxID=1127134 RepID=H6RBZ0_NOCCG
----------------------------------------------------mtapdps-KSARRNELLGL-
AADLFAERGLRATTVRDIADAAGILSGSLYHHF-D-S-KESMVDEIL-RGF-L----DDLFGR-YRDIVA--
-----------------S----GLSSR--D----TL-----EAL-VL--A----SYESFDR---YH----AA
----VAI-Y----QA------E-----AkRL--RG-V--ER--------FTY----ID---EY-N----KE-
FRAL------W-------------------HQ-VL---TNG-VR-D--GSF-RAELDIE--LAYRFLRDTV-
W-----------------V-A------VRWY-T-P---------GGPIT----------------V-DNLAK
-QYLTIVLDGLT-----vpghtt-------------------------------------------------
--
>UniRef100_UPI000BA3D5CD/1-216 TetR family transcriptional regulator n=1 Tax=Pseudomonas sp. Irchel s3h17 TaxID=2009182 RepID=UPI000BA3D5CD
----------------------------------------------------mvrrtkeEAQETRSQILEA-
AEKAFYERGVARTTLADIATLAGVTRGAIYWHF-S-N-KADLVQAML-DSL-H----EPLAEM-ARASES--
-----------------E---eEEDPL--G----CM-----RKL-LI--H----LFHQVAL---DPk-trRI
---nEIL-F-----Hk----cE-----F-TD--EM-C--DL--------RQQ----RR---TL-S----LE-
CNAH------I-------------------GL-AL---RNA-VN-R--GQL-PENLDTA--RAAVSIHAYI-
D------G----------I-L------YQWL-L-A---------PDAFE----------------L-HTEAE
-RWVDTGLEMLR-----lspslrlkdnlrn------------------------------------------
--
>UniRef100_A0A117QPV8/1-218 TetR family transcriptional regulator n=1 Tax=Streptomyces longwoodensis TaxID=68231 RepID=A0A117QPV8_9ACTN
------------------------------------------------------marqlRAEQTRTTIITA-
AADLFDRHGYESTSLSDIVEHAQVTKGALYFHF-A-A-KEDLAHAIM-ELQ-S----QASRRV-ACEIDD--
-----------------R----GYSSL--E----SL-----MRL-TF--G----ITRLSVE----G----PV
----ARA-G----LR------------L-AT--GG-V--AV--------RPP----LR---HP-F----TE-
WLEL------I-------------------SR-GL---AGA-VR-E--ADV-HPDVDVD--AVAHSLVCSF-
V------G----------T-R--------VV-T-R---------THEPP------tR--------L-PRRMA
-EMWYVLIRGLVP----vprrprylslatrlerevmavcav-------------------------------
--
>UniRef100_A0A1Z5HVH8/1-202 TetR family transcriptional regulator n=1 Tax=Calderihabitans maritimus TaxID=1246530 RepID=A0A1Z5HVH8_9THEO
--------------------------------------------------mvgnksgdk-----YGLILEA-
AVKVFAENGYHNSQVSKIASEAGVADGTIYLYF-Q-N-KKDILISLF-REK-M----GNFIEQ-VKRELE--
-----------------E----LSDPV--A----KL-----KRL-IE--L----HFSHLEA---DK----NL
---aTVI-Q----IQ------------L-RQ--SD-P--EI--------RSA----IT---GP-L----KE-
YFRL------M-------------------EE-IL---AEG-KA-S--GCF-YPDIDVR--LARSMIFGTL-
D------E----------V-A------TCWV-L-S---------RRDYR----------------L-SDQVE
-EVFRLLVRGLA-----vnsklpsg-----------------------------------------------
--
>UniRef100_M5D3I5/1-249 HTH-type transcriptional regulator acrR n=3 Tax=Stenotrophomonas maltophilia TaxID=40324 RepID=M5D3I5_STEMA
----------------------mmgtkytymrvclfvnrynsatfhphsylpmarktkeDTQATREGILDA-
AEACFHEHGVARTTLEMIGARAGYTRGAVYWHF-K-N-KSEVLTAIV-ERV-H----LPFMQE-LERTST--
-----------------D---qRDTPV--H----DL-----RAV-MI--H----SFIELSE---DEr-lrKT
----MEI-M----LR-----sD-----A-SA--DT-K--VL--------TEL----QQ---AG-F----RD-
ALDR------M-------------------ER-AL---RRA-QD-L--GQL-REGADPK--IAARMLHATV-
L------G----------V-L------HGAM-V-E---------PDLMD----------------L-KRDGM
-LALDMTLAAY------vkegvfvpgtvpeplpea-------------------------------------
--
>UniRef100_A0A034U8R7/1-216 Putative TetR family transcriptional regulator n=2 Tax=Nocardia brasiliensis TaxID=37326 RepID=A0A034U8R7_9NOCA
-------------------------------------mpactkqtlgcimadvtapdas-KSARRNELLTL-
AAELFAERGLRATTVRDIADAAGILSGSLYHHF-D-S-KESMVDEIL-RGF-L----DDLFGH-YREIVA--
-----------------A----GLSSR--D----TL-----EAL-VI--A----SYQSFDR---HH----AA
----VAI-Y----QA------E-----AkRL--RT-A--ER--------FTY----IA---DY-N----RE-
FREL------W-------------------HR-VL---TNG-VQ-D--GSF-RPEIDVE--LAYRFLRDTV-
W-----------------V-A------VRWY-Q-P---------GGPIT----------------V-DNLAK
-QYLTIVLDGLTA----seng---------------------------------------------------
--
>UniRef100_A0A1N7JPE9/1-194 Transcriptional regulator, TetR family n=1 Tax=Salimicrobium flavidum TaxID=570947 RepID=A0A1N7JPE9_9BACI
-------------------------------------------------------mkhd--KPKYKQIIDA-
AVEVIAENGYHSSQVSKIAKRAGVADGTIYLYF-K-N-KEDILVSLF-QEK-M----GQFIER-IQNATT--
-----------------S----RQTPS--E----KL-----FTL-IE--K----HFEQLSE---DY----HL
----AVV-T----QL------E-----L-RQ--SN-K--EL--------RLK----IN---SV-L----KK-
YLDV------I-------------------DE-IV---EEG-IR-E--EVF-RENINRK--LVRQMIFGTI-
D------E----------V-V------TNWV-M-K---------EQHYD----------------I-NNQAK
-EVHALVVEGLL-----kr-----------------------------------------------------
--
>UniRef100_A0A1H8LXM9/1-210 Transcriptional regulator, TetR family n=1 Tax=Streptomyces rubidus TaxID=310780 RepID=A0A1H8LXM9_9ACTN
-----------------------------------marnatgegsgtangtasgtgaav-----PERLLAE-
ATRLFAERGYDRTSVQEIVEAAGVTKGALYHYF-G-S-KDDLLHEIY-GRV-L----RLQTER-LDAIAA--
-----------------R----GTDVR--G----RL-----AEA-AA--D----VVVTSIQ---NL----DD
----TKI-F----FR------S-----M-HQ--LS-P--EK--------QKA----VR---AE-R----RR-
YHET------F-------------------RS-LI---EEG-QR-D--GVF-RPEPRPD--LAVDFFFGSV-
H------H----------L-G-------TWY-H-A---------DGPLS----------------A-EQVAT
-EFSDLLLHSLQ-----qp-----------------------------------------------------
--
>UniRef100_A0A1Y0XB05/1-196 Fatty acid metabolism regulator protein n=1 Tax=Bacillus amyloliquefaciens TaxID=1390 RepID=A0A1Y0XB05_BACAM
---------------------------------------------------mtlnqkrp----KYMQIIDA-
AVEVIAENGYHQSQVSKIAKQAGVADGTIYLYF-K-N-KEDILISLF-KEK-M----GQFIER-MEEEVK--
-----------------E----KTTAK--E----KL-----ALV-IK--Q----HFTLLGN---DR----HL
----AIV-T----QL------E-----L-RQ--SN-I--KL--------RLK----IN---DI-L----KG-
YLNM------L-------------------DT-IL---TEG-IE-S--GEW-KDNLDVR--LARQMIFGTI-
D------E----------T-V------TTWV-M-N---------DQKYD----------------L-PDLSD
-KVLELLVSGIH-----qn-----------------------------------------------------
--
>UniRef100_UPI000D07E946/1-210 TetR family transcriptional regulator n=1 Tax=Planifilum fimeticola TaxID=201975 RepID=UPI000D07E946
------------------------------------------------------makrt--GEKYEAIIDA-
AIRVIAENGYHNAQVSKIAREAKVADGTIYLYF-E-N-KDDMLISLF-NEK-M----GAFIET-VREATA--
-----------------R----VDSAP--D----QL-----REL-MR--L----HFAHLEK---NP----KM
----AIV-T----QI------E-----L-RQ--SN-R--KV--------RRG----IA---ET-L----KK-
YMDV------I-------------------DD-II---RSG-ID-Q--GIF-RPDVDVR--VARRMIFGTL-
D------E----------T-V------TSWI-M-N---------DCKYS----------------L-MDQVE
-PIHRLFLYGMG-----kdapqqreahsekegna--------------------------------------
--
>UniRef100_F1YLL3/1-199 Regulatory protein TetR n=1 Tax=Gordonia neofelifaecis NRRL B-59395 TaxID=644548 RepID=F1YLL3_9ACTN
---------------------------------------------------masktstt-GLSRRDELLGI-
AGQLFADRGLRSTTVRDIADAAGILSGSLYHHF-D-S-KESMVDELL-RGF-L----DSLFAR-YRDITD--
-----------------A----GLSAT--D----TI-----RQL-VI--A----SFEAIDS---RH----TA
----VAI-Y----QN------E-----S-RQ--LI-A--QE-------rFEY----IA---ER-N----LE-
FRKL------W-------------------ES-VL---RRG-VQ-E--GDF-RADLDID--LVYRFMRDTV-
W-----------------V-A------VRWY-R-P---------GGSMT----------------V-EQIAD
-QYLSIVLDGIL-----pr-----------------------------------------------------
--
>UniRef100_UPI00046D7B69/1-200 TetR/AcrR family transcriptional regulator n=1 Tax=Deferrisoma camini TaxID=1035120 RepID=UPI00046D7B69
--------------------------------------------------maerrrlrp--DLRRQQILEA-
AVRIFYEQGYEAASLRDLAERVGINKATVYHYF-E-S-KEDILYHIV-DRV-G----GELLEG-VREAFE--
-----------------A----GGPPL--E----ML-----ERM-IR--F----QIGYMEH---HV----EE
----IKV-L----VE------E-----K-KS--LR-P--DL--------YKH----VR---RT-E----AE-
ILRL------Y-------------------KE-VL---ERC-VR-A--GRV-R-PVHIT--TAAFGILGQI-
N-----------------W-F------YHWY-R-P---------DGPLT----------------I-GQLAD
-EVVGQLFHGLLP----rqtg---------------------------------------------------
--
>UniRef100_A0A0H5CJ74/1-191 Transcriptional regulator, TetR family n=2 Tax=Alloactinosynnema sp. L-07 TaxID=1653480 RepID=A0A0H5CJ74_9PSEU
----------------------------------------------------------m---SRRDELLRI-
AAELFADKGFRSTTVRDIADAAGILSGSLYHHF-D-S-KESMVDEIL-SSF-Q----EELFGK-YDAVLA--
-----------------G----DADAR--A----KI-----EAA-VR--V----SFEAIDQ---HR----HE
----VAI-F----QN------E-------AD--YL-G--GFd------rFGY----LD---QR-Q----AQ-
SNRV------W-------------------MT-LL---EEG-VA-T--GAL-RSDLDVE--LVYRFIRDTV-
W-----------------I-A------VRWY-R-P---------GGKLS----------------H-HEIAD
-QYLSILLDGIA-----vdr----------------------------------------------------
--
>UniRef100_UPI00036E59FE/1-198 TetR/AcrR family transcriptional regulator n=1 Tax=Nocardia sp. 348MFTsu5.1 TaxID=1172185 RepID=UPI00036E59FE
--------------------------------------------------mtsgertrv---TRRDELLAV-
ASGLFAERGVRTTTVRDIADSAGILSGSLYHHF-D-S-KESMVDEIL-RSF-L----DSLFDT-YHEVVE--
-----------------A----GLPAR--E----TL-----TGL-VI--A----SFESIDR---DH----SA
----VAI-Y----QD------E-----AkRL--AS-Q--DR--------FSY----IQ---DR-N----VE-
FRTL------W-------------------SD-VL---TKG-MA-D--GSF-RPDLDTE--LVYRFMRDTV-
W-----------------V-A------VRWY-R-P---------GGDRT----------------A-RQVAE
-QYLSVVLDGIVP----r------------------------------------------------------
--
>UniRef100_K7QXC9/1-189 Transcriptional regulator n=1 Tax=Thermus oshimai JL-2 TaxID=751945 RepID=K7QXC9_THEOS
----------------------------------------------------------m---DTRTRILQE-
AAQLFTEKGYEATSVQDLAEALGLSKAALYHHF-R-S-KEEILLEIS-LLA-L----KGLVRA-GEEALK--
----------------------VEDPK--E----AL-----LAF-MT--A----HARYFEE---NR----PF
---fVAM-L----QG------------L-ES--LS-P--EG--------RAK----TV---AL-R----DR-
HEGN------L-------------------RA-IL---RRG-VE-E--GAF-R-PVDVA--LAGRAVLSLL-
N------W----------M-I-------RWF-K-P---------GGPKR----------------A-EEVAR
-EYFDLIHRGL------hvegs--------------------------------------------------
--
>UniRef100_UPI00099CE357/1-234 TetR/AcrR family transcriptional regulator n=1 Tax=Streptomyces sp. NRRL F-5193 TaxID=1463860 RepID=UPI00099CE357
------------------------mgggerdrlprqrvrvlphrrgplgqqpapvrpap---GRRRQILDT-
AARVFAAQGYDATTVRQIADAAGLLAGSLYYHF-D-S-KESMLDEIL-SGF-L----DSLWTR-YDTVLA--
-----------------A----GLRPR--E----SL-----AAL-VT--A----SFREIDR---HR----AA
----VAI-Y----QK------E-----S-RH-lTD-Q--PR--------FGY----LA---DA-Q----RR-
FERA------W-------------------LR-TL---ESG-VA-S--GDF-RTDLDVR--LTYRFVRDTV-
W-----------------V-A------ASWY-R-P---------GGQHS----------------P-EEIAR
-QYLSMVLEGVAL----rdshrthdphd--------------------------------------------
--
>UniRef100_UPI0003F8A137/1-199 TetR/AcrR family transcriptional regulator n=1 Tax=Gordonia shandongensis TaxID=376351 RepID=UPI0003F8A137
---------------------------------------------------maskastg-GSRRRDELLGI-
AGELFADRGLRSTTVRDIADGAGILSGSLYHHF-D-S-KEAMVDELL-RDF-L----DSLFTR-YRGIVD--
-----------------A----DLSAT--D----TL-----RHL-VI--A----SFEAIDA---RH----NA
----VAI-Y----QN------E-----A-RQ--LA-G--QE--------RFA---yIG---ER-N----VE-
FRSL------W-------------------EA-VL---HRG-VR-E--GDF-RADLDVE--LVYRFIRDTV-
W-----------------I-A------VRWY-R-P---------GGAKS----------------V-EQIAD
-QYLSIVLDGIL-----pr-----------------------------------------------------
--
>UniRef100_A0A1N7JLC3/1-195 Transcriptional regulator, TetR family n=1 Tax=Salimicrobium salexigens TaxID=908941 RepID=A0A1N7JLC3_9BACI
--------------------------------------------------------mkq-TKPKYRQIIDA-
AVEVIAENGYHSSQVSKIAKRAGVADGTIYLYF-K-N-KEDILVSLF-QEK-M----GVFIER-IESATT--
-----------------S----RQTPS--E----KL-----RVL-VE--T----HFEQLSE---DH----HL
----AVV-T----QL------E-----L-RQ--SN-K--ML--------RLK----IN---SV-L----KK-
YLDV------I-------------------DE-IV---EEG-IR-E--EVF-RDNINRK--LVRQLIFGTI-
D------E----------V-V------TNWV-M-K---------EERYD----------------I-TKQAK
-EVHEMIVEGLL-----rrs----------------------------------------------------
--
>UniRef100_UPI0009886814/1-194 TetR family transcriptional regulator n=1 Tax=Sediminibacillus massiliensis TaxID=1926277 RepID=UPI0009886814
-----------------------------------------------------mkntkp----KFKQIIDA-
AVEVIAENGYHSSQVSKIAKKAGVADGTIYLYF-K-N-KEDILVSLF-QEK-M----GQFIEK-IEEEIS--
-----------------S----KDTAE--A----KL-----LAL-IK--M----HFSQLGA---DI----PL
----AIV-T----QL------E-----L-RQ--SN-K--EL--------RAK----IN---EV-L----KR-
YLVI------I-------------------DQ-IV---EEG-VA-E--GSF-SDKLNIR--LVRQMIFGTL-
D------E----------T-V------TNWV-M-K---------DQKYR----------------L-INQAE
-EVHSLLVHGL------snk----------------------------------------------------
--
>UniRef100_D0W540/1-243 HTH-type transcriptional regulator MtrR n=2 Tax=Neisseria cinerea TaxID=483 RepID=D0W540_NEICI
--------------------mgfiihtrlhgfkaffiirlhqtvpkrncryimrktkte-ALKTKEHLMLA-
ALETFYRKGIARTSLNEIAQTAGVTRGALYWHF-K-N-KEDLFDALF-QRI-C----DDIENC-MSKDTE--
-----------------Nn--aEGQSW--A----VF-----RHT-LL--H----FFERLQSndiHY----KF
----HSI-L----FLk----cE-----H-TE--QN-A--AV--------IAI----AR---KH-Q----AI-
WREK------I-------------------TA-FL---TEA-VE-N--QDL-SGDLDKE--MAVIFIKSML-
D------G----------L-I------WRWL-S-S---------GENFD----------------L-GKTAP
-RIIEIMMDNLE-----nhpqlrrk-----------------------------------------------
--
>UniRef100_A0A101U4C4/1-213 TetR family transcriptional regulator n=1 Tax=Streptomyces caeruleatus TaxID=661399 RepID=A0A101U4C4_9ACTN
-----------------------------------------mptkkkpqvtatgkpaaaAAQARRRELLDT-
AAEVFAEQGYNATTVRKIADQAGMLAGSLYYHF-D-S-KESMLEEIL-RSF-L----DELWGG-YDTVLG--
-----------------A----ELGPR--E----TL-----EAL-VT--E----SFREIDR---HR----AA
----VAI-Y----QK------E-----N-RQ--LV-A--QE--------RFA---fLA---ES-Q----RR-
FEKA------W-------------------LS-TL---ERG-VT-A--GVF-RSDLDVR--LTYRFVRDTV-
W-----------------V-A------ASWY-R-P---------GGQHS----------------P-EEIAR
-QYLSMVLDGIA-----vraqp--------------------------------------------------
--
>UniRef100_A0A2N5I4Q5/1-194 TetR family transcriptional regulator n=1 Tax=Bacillus sp. M6-12 TaxID=2054166 RepID=A0A2N5I4Q5_9BACI
-----------------------------------------------------mkknrp----KYKQIIDA-
AVIVIAENGYHQAQVSRIAKQAGVADGTIYLYF-K-N-KEDILISLF-HEK-M----GYFVEK-IEEEIK--
-----------------G----KDAAT--Q----KL-----LVL-IE--K----HFEILSE---DR----HL
----AIV-T----QL------E-----L-RQ--SN-K--EL--------RHR----IN---EV-L----RG-
YLNL------I-------------------DQ-II---TEG-IS-S--GEF-RPDLNLR--LARQTVFGTI-
D------E----------I-A------TTWV-M-N---------EQKYS----------------L-TDLAK
-QVHQILVGGC------grs----------------------------------------------------
--
>UniRef100_A0A2I0QY22/1-200 TetR family transcriptional regulator n=1 Tax=Halalkalibacillus sp. B3227 TaxID=2018042 RepID=A0A2I0QY22_9BACI
--------------------------------------------------------mkk-NKPKYKQILDA-
AVEVIAENGYHASQVSKIAKKAGVADGTIYLYF-D-N-KEDILVSLF-QEK-M----GQFIER-IESVID--
-----------------E----NDTAD--E----KL-----YAL-IE--M----HFRQLAE---NH----HL
----AIV-T----QL------E-----L-RQ--SN-K--NL--------RMK----IN---DV-L----KG-
YLAL------V-------------------DN-IL---TQG-ME-E--GTF-HGHLNVK--LVRQVIFGTL-
D------E----------I-V------TNWV-M-K---------DQRYD----------------L-MEQAE
-EVHFVISNG-------lkihsnkela---------------------------------------------
--
>UniRef100_UPI0003F4F993/1-209 TetR/AcrR family transcriptional regulator n=1 Tax=Alicyclobacillus pomorum TaxID=204470 RepID=UPI0003F4F993
--------------------------------------------------------mae--RNRREQILQA-
AKALFKEKGYHGTTIRDIAEQSGVLSGSLYAHI-K-T-KEDLLFEIT-NEV-A----DHFVQR-LEKVVA--
-----------------S----QRTPP--D----KF-----RAA-LA--V----HIQVVAE---HL----DA
----ASV-F----SH------E-----W-KA--LS-Y--ER--------RAI----IQ---EK-R----DQ-
YEAL------W-------------------AR-IL---EEG-VN-S--GHF-YP--EHL--RFSRIVTLSV-
A------N----------W-L------YQWF-Q-P---------GGKLS----------------A-KQVAD
-ELATVLLRGVQ-----msaspasdstkpgsvreeet-----------------------------------
--
>UniRef100_A0A0A6VK15/1-194 TetR family transcriptional regulator n=1 Tax=Bacillus ginsengihumi TaxID=363870 RepID=A0A0A6VK15_9BACI
--------------------------------------------------------mkk-NKPKYKQIIDA-
AVVVIAEHGYHQAQVSKIAKQAGVADGTIYLYF-K-N-KEDILISLF-QEK-M----RIFIEY-IEELIA--
-----------------G----KQSAS--E----QL-----FLM-IE--H----HFRVLAD---NH----NL
----AVV-T----QL------E-----I-RQ--TN-K--DL--------RLK----IN---GI-L----KE-
YLSL------V-------------------DE-II---SRG-ME-K--GEI-NSDLDVR--LVRQMIFGTI-
D------E----------T-V------TTWV-M-N---------EEKYD----------------L-VALAP
-QVHKLLLNGC------gav----------------------------------------------------
--
>UniRef100_UPI000A31EBB9/1-215 TetR/AcrR family transcriptional regulator n=1 Tax=Bordetella genomosp. 9 TaxID=1416803 RepID=UPI000A31EBB9
------------------------------msenrphgepparsagtprlrpgrpptma---APRERILEE-
AARLFADSGYENSTMADVAGSLGVTKAAIYHYF-P-T-KQDIYDAII-IDV-L----SGLTAT-VAAEVA--
-----------------R----ETEPM--A----RL-----RRF-ML--A----HARYFQA--rHP----QF
----VTM-L----IG------------Y-SG--MQ-P--GY--------RED----AA---RL-R----DE-
YEQI------L-------------------RR-LI---AEG-VA-R--GVF-R-DVDPA--QTGRAILSML-
N-----------------W-M------ARWY-K-P---------GGEQD----------------A-EAVAD
-GYFDLLCGGIR-----r------------------------------------------------------
--
>UniRef100_A0A0L0QQA3/1-194 TetR family transcriptional regulator n=1 Tax=Virgibacillus pantothenticus TaxID=1473 RepID=A0A0L0QQA3_VIRPA
--------------------------------------------------------mkk-NKPKYNQIIEA-
AVEVIAENGYHASQVSKIAKKAGVADGTIYLYF-K-N-KEDILISVF-EEK-M----GQFIAH-ITEAIE--
-----------------N----KNNAD--E----KL-----FEL-IK--L----HFRQLSE---DH----HL
----AIV-T----QL------E-----L-RQ--SN-P--SL--------RLQ----IN---NV-L----KP-
YLNV------I-------------------DS-II---KEG-MQ-E--EIF-RNSLNVR--LVRQMIFGTL-
D------E----------T-V------TNWV-M-K---------DRKYN----------------L-VEQAT
-EVHTLLTEGLH-----sk-----------------------------------------------------
--
>UniRef100_UPI000784CA90/1-199 TetR/AcrR family transcriptional regulator n=1 Tax=Herbidospora yilanensis TaxID=354426 RepID=UPI000784CA90
--------------------------------------------------marlgtsve--EPVRQRLLSA-
ATRLFAEKGFESTSVQEIVAAAGVTKGAMYHYF-D-S-KDDLLHEIY-GRV-L----RMQMDR-LQRFAD--
-----------------G----EGTVA--E----RL-----HAA-AA--D----VINTTVD---NL----DD
----SKI-F----FR------S-----N-HQ--LA-P--DT--------RKI----VR---AE-R----RR-
YHER------F-------------------RD-LV---IEG-QQ-Q--GVF-RDDVPAE--MVVDFFFGSV-
H------H----------L-G-------TWY-H-P---------DGPLT----------------G-TEVGR
-YFADLLLRSLAP----tt-----------------------------------------------------
--
>UniRef100_UPI000D3E3DA7/1-204 TetR/AcrR family transcriptional regulator n=1 Tax=Euzebya sp. DSW09 TaxID=2052804 RepID=UPI000D3E3DA7
--------------------------------------------masttkaapgkvdkrKRTGRKAQIIDV-
STELFREKGYHATSLDDIADRIGFTKPAIYYYF-K-S-KEDILFAIV-DEI-V----DSGLER-MEAVAA--
-----------------T----DLTPT--E----KM-----HDL-LV--E----NTRVILE---NL----DA
----NSV-F----YN------E-----R-GL--LS-A--ER--------EEA----IR---DR-E----RE-
YTRV------A-------------------RQ-IY---IDG-VA-A--GEF-T-DVDPA--LATATLLGAS-
I-----------------W-A------HRWF-D-P---------NGAMT----------------T-DEVAE
-QIATLLLEGYR-----a------------------------------------------------------
--
>UniRef100_A0A1A0TW39/1-215 TetR family transcriptional regulator n=2 Tax=Mycobacteriaceae TaxID=1762 RepID=A0A1A0TW39_9MYCO
-------------------------------------------------mstsaagqpp---TRRDELLEL-
AATMFAERGLRATTVRDIADSAGILSGSLYHHF-S-S-KEEMIDELL-RGF-L----DWLFER-YHQIVA--
-----------------T----EPNPL--E----RL-----KGL-FM--A----SFEAIAT---RH----AQ
----VVI-Y----QD------E-----AkRL--SS-Q--PR--------FSY----VE---ER-N----RE-
QRKM------W-------------------VE-VL---NQG-IA-E--GYF-RPDIDVD--LIYRFIRDTT-
W-----------------V-S------VRWY-Q-P---------GGPLT----------------A-EEVGR
-QYLSIVLGGITA----gderlreerspsasege--------------------------------------
--
>UniRef100_UPI00048DF994/1-209 TetR/AcrR family transcriptional regulator n=1 Tax=Nocardioides sp. J54 TaxID=935866 RepID=UPI00048DF994
----------------------------------------------msaastpdgnggk--RSRREQLLAI-
AAELFAEKGFRNTTVRDIADAAGILSGSLYHHF-D-S-KESIVDELL-VPF-Q----EELFGK-YDEILA--
-----------------S----SDDAR--T----KL-----ERA-VR--V----SFEAIDQ---HP----HE
----VAI-F----QNd----sD-----H-LL--AF-E--R---------FSY----LA---DR-N----AQ-
SRQV------W-------------------LS-LL---EEG-VR-T--GAL-RADLDVT--LTYRFIRDTV-
W-----------------V-A------VRWY-R-P---------GGGLS----------------H-TDVAD
-QYVRILLDGIA-----ieegnshg-----------------------------------------------
--
>UniRef100_UPI000A05E142/1-216 TetR/AcrR family transcriptional regulator n=1 Tax=Deferrisoma camini TaxID=1035120 RepID=UPI000A05E142
-----------------------------------mvlgfycpvskpiqeatvaqpspv-REDRREQIFAA-
GARLFAEKGYERTSLQDVADALGVTKPAFYYYY-R-S-KEELLFEIL-SFS-M----DRVTDD-IKAALC--
-----------------L----DAPPE--E----RV-----REW-IR--R----YVRFFTA---HP----HE
----LTL-L----ST------A-----I-DS--LG-P--DR--------RER----LK---AR-Q----RR-
YLDM------A-------------------RR-LV---AAI-KA-P--GS----GLDDT--VSAFALLGMM-
N-----------------W-I------FQWY-R-P---------AGPVA----------------P-EALAD
-HFYRIFVYGV------srvepggn-----------------------------------------------
--
>UniRef100_UPI0009FCCA9E/1-194 TetR/AcrR family transcriptional regulator n=1 Tax=Anoxybacillus amylolyticus TaxID=294699 RepID=UPI0009FCCA9E
------------------------------------------------------mterw--KSVKEKIIDT-
SITLFEQKGFSDTSIQDIVDALGVTKGTFYYYF-K-S-KEELLMDIH-LRY-I----EELLEK-QQEMID--
-----------------D---pTKTTK--E----KL-----LDI-VY--M----LIHNIEK---KG----RQ
----ARI-F----FR------E-----M-RH--LN-A--EH--------LQN----IK---QK-R----DQ-
FRYG------V-------------------QA-LI---ERG-IE-N--GEF-RQDLIPS--IATLTILGAA-
N-----------------W-S------YQWF-K-P---------DGEYP-------D----------AEVAK
-QMVTIFLEGIE-----k------------------------------------------------------
--
>UniRef100_Q1J264/1-208 Transcriptional regulator, TetR family n=1 Tax=Deinococcus geothermalis (strain DSM 11300) TaxID=319795 RepID=Q1J264_DEIGD
-------------------------------------------mtdpaappesaaeapa--KTRREQIYDV-
ASRLFSERGYHATSMRDLAGELGMQGGSLYAHI-S-G-KEDLLIEIV-NRA-A----RQFDAA-LFTLRD--
-----------------D----PRPAD--H----KL-----REA-MY--R----HIRVVAD---NM----ES
----ATV-F----FH------E-----W-KH--LS-P--AA--------YAR----VT---AW-R----DT-
IDTF------Y-------------------RE-LV---RQG-ID-E--GLF-RHDLDVK--MTANLILSAV-
N-----------------W-T------YTWY-R-P---------GGTLT----------------P-RDVAE
-GYADMLLGGLRA----peeg---------------------------------------------------
--
>UniRef100_A0A239EC80/1-214 Transcriptional regulator, TetR family n=1 Tax=Noviherbaspirillum humi TaxID=1688639 RepID=A0A239EC80_9BURK
---------------------------------------------------marstkee-ALETRNRILDA-
AVEVFYAKGTSATSLADVAEAAGVTRGAIYWHF-K-N-KSDLFDAMC-ERV-R----LPMEAM-TEAGAS--
-----------------Q---eQEDPL--G----QL-----RAS-CI--F----VLRQAAA---DPq-trKV
----FEV-L----FHk----cE-----Y-VE--SS-G--LI--------QAR----QQ---EA-F----RR-
GEAR------I-------------------ER-IL---RNA-IT-H--GQL-APELDVH--LAATALHAAV-
I------G----------L-V------SNWL-F-A---------KDTFN----------------L-EKQAE
-RLIDASIDMLR-----yapslrkpasr--------------------------------------------
--
>UniRef100_A0A0H4KLA8/1-193 TetR family transcriptional regulator n=2 Tax=Bacillus TaxID=55087 RepID=A0A0H4KLA8_9BACI
---------------------------------------------------mnrnrpkf------KQILDA-
AVVVIAEHGYHSSQVSKIAKQAGVADGTIYLYF-K-N-KEDILISLF-QEK-M----GQFIER-IQEDIQ--
-----------------K----EETAS--E----KL-----FFL-IQ--R----HITFLSE---DQ----HL
----AAV-T----QL------E-----L-RQ--TN-R--DI--------RNQ----IN---EV-L----KG-
YLQI------I-------------------DE-IL---ESG-IE-S--GEF-QEELDAR--LARQMIFGTI-
D------E----------V-V------TTWV-M-N---------EYKYD----------------I-TELIP
-KVHKLLLHGCK-----r------------------------------------------------------
--
>UniRef100_UPI00048255A4/1-215 TetR/AcrR family transcriptional regulator n=1 Tax=Deinococcus murrayi TaxID=68910 RepID=UPI00048255A4
---------------------------------------mtdsppappapektaspgpa--RSRREQIHEV-
ASRLFSERGYHGASMRDLAAELGMQGGSLYAHI-S-S-KEALLIEIV-EGA-A----RQFEAA-LLDLAS--
-----------------D----PRPAD--T----RL-----REA-MA--R----HLTVVAD---NL----ES
----ATV-F----FH------E-----W-KH--LS-P--EA--------YAR----VT---QW-R----DT-
TEAF------Y-------------------RE-LV---AQG-IR-E--GVF-RADLDVK--MTANLILSAV-
N-----------------W-A------YTWY-R-P---------GGRLS----------------P-REVAS
-RYADLLLGGLRP----ppqeatp------------------------------------------------
--
>UniRef100_UPI00058D84CB/1-194 TetR family transcriptional regulator n=1 Tax=Bhargavaea cecembensis TaxID=394098 RepID=UPI00058D84CB
-------------------------------------------------------mkrn--KPKYKQIVDA-
AVIVIAENGYHQAQVSKIAKQAGVADGTIYLYF-K-N-KEDILVSVF-REK-M----SIFVEN-LQKILD--
-----------------G----NETSE--E----KL-----RRM-IE--N----HFRVIYS---DH----HL
----AIV-T----QL------E-----L-RQ--SN-Q--DL--------RHK----IN---NV-L----KD-
YLAL------L-------------------DR-IL---AEG-IE-R--GEF-EKEMDIR--LARQMVFGTM-
D------E----------I-I------TSWV-M-N---------GQKYD----------------L-MKLAP
-NVHRLLMKGMK-----ad-----------------------------------------------------
--
>UniRef100_UPI000A045B70/1-232 TetR/AcrR family transcriptional regulator n=1 Tax=Nocardia mexicana TaxID=279262 RepID=UPI000A045B70
------------------------mldggeacrdrgeragvdqanawlyygrvaapdas-KSARRNELLAL-
AAGLFAERGLRATTVRDIADAAGILSGSLYHHF-D-S-KESMVDEIL-RGF-L----DDLFGR-YREIVD--
-----------------S----GLSPR--D----TL-----EAL-VI--A----SYESFDR---WH----AA
----VAI-Y----QA------E-----AkRL--SG-T--PR--------FAY----ID---EY-N----QE-
FREL------W-------------------HK-VL---ARG-VE-D--SSF-RPELDIE--LAYRFLRDTV-
W-----------------V-A------VRWY-Q-P---------GGRIT----------------V-DSLAK
-QYLTIVLDGLTN----peaqhrk------------------------------------------------
--
>UniRef100_A0A1G8VFK3/1-195 Transcriptional regulator, TetR family n=1 Tax=Salimicrobium halophilum TaxID=86666 RepID=A0A1G8VFK3_9BACI
--------------------------------------------------------mkq-SKPKYKQIIDA-
AVEVIAENGYHSSQVSKIAKRAGVADGTIYLYF-K-N-KEDILVSLF-QEK-M----GQFIEK-IQGETT--
-----------------A----RQTPS--E----KL-----YIL-IE--T----HFDLLSK---DY----HL
----AVV-T----QL------E-----L-RQ--SN-K--DL--------RLK----IN---SV-L----KK-
YLDV------I-------------------DG-IV---EEG-IR-E--EVF-RENINRK--LVRQMIFGTI-
D------E----------V-V------TNWV-M-K---------EQHYD----------------I-NKQAE
-DVHELIIEGLL-----kkk----------------------------------------------------
--
>UniRef100_UPI00056AF888/1-205 TetR/AcrR family transcriptional regulator n=1 Tax=Streptomyces aureus TaxID=193461 RepID=UPI00056AF888
------------------------------------------------mptkkkpqvta-TPERRRELLGT-
AAEVFAEQGYNATTVRRIADEAGMLAGSLYYHF-D-S-KESMLEEIL-RTF-L----DELWEG-YDTVLD--
-----------------A----GLGPR--E----TL-----EAL-VT--E----SFREIDR---HR----AA
----VAI-Y----QK------E-----S-RH-lAA-Q--QR--------FAF----LT---ES-Q----RN-
FEKA------W-------------------LS-TL---ERG-VD-A--GVF-RADLDIR--LTYRFVRDTV-
W-----------------V-A------ASWY-R-P---------GGRHS----------------P-EEIAR
-QYLSMVLDGI------svreet-------------------------------------------------
--
>UniRef100_UPI0005A84F2E/1-207 TetR/AcrR family transcriptional regulator n=1 Tax=Streptacidiphilus albus TaxID=105425 RepID=UPI0005A84F2E
----------------------------------------mqskdltgngprstggavp---SRREELLAT-
AAEVFARQGYDATTVREIADAAGILAGSLYYHF-D-S-KESILDEIL-SGF-L----DELWTG-YDAVLG--
-----------------A----GLGPR--A----TL-----EAL-VV--E----SFREIDR---HH----DA
----VAI-Y----QR------E-----R-HL--AG-Q--PR--------FGY----LA---ES-M----HR-
FEHI------W-------------------QG-TL---ERG-VA-E--GEF-RADLDLR--LAYRFVRDTV-
W-----------------V-A------ASWY-R-P---------GGRHD----------------A-AEIAR
-QYLGLLLDGIA-----ah-----------------------------------------------------
--
>UniRef100_UPI0002F6197B/1-204 TetR/AcrR family transcriptional regulator n=1 Tax=Nocardia otitidiscaviarum TaxID=1823 RepID=UPI0002F6197B
---------------------------------------------------mtpppdps-KSARRSELLGL-
AADLFAERGLRATTVRDIADAAGILSGSLYHHF-D-S-KEAMVDEIL-RGF-L----DDLFGR-YREIVD--
-----------------A----GLPTR--D----TL-----EAL-VI--A----SYESFDR---SH----AA
----VAI-Y----QA------E-----AkRL--SG-T--PR--------FGY----IE---EY-N----KE-
FREL------W-------------------HR-VL---TNG-VA-D--GSF-RPELDIE--LAYRFLRDTV-
W-----------------V-S------VRWY-R-P---------GGRIT----------------V-DSLAK
-QYLTIVLDGLTN----peqpsk-------------------------------------------------
--
>UniRef100_C1CZ10/1-200 Putative Transcriptional regulator, TetR family n=1 Tax=Deinococcus deserti (strain VCD115 / DSM 17065 / LMG 22923) TaxID=546414 RepID=C1CZ10_DEIDV
------------------------------------------------------mteps--KPRREQILDS-
ASRLFSERGYHATSMRDLAGELGMQGGSLYAHI-S-G-KEELLIEIV-NQA-S----AQFDTA-LFYLRD--
-----------------D----PRPAA--D----KL-----REA-MH--R----HIRVVAD---NM----DS
----ATV-F----FH------E-----W-KH--LS-P--DA--------YAR----VT---SW-R----DT-
IDQF------Y-------------------RD-LV---TQG-IE-Q--GQF-RADLDPK--MTANLILSAV-
N-----------------W-A------YTWY-R-P---------GGQMT----------------P-RDVAD
-QYADMLLGGLL-----vpqrgegs-----------------------------------------------
--
>UniRef100_A0A1W9UHX6/1-191 Uncharacterized protein n=1 Tax=Anaerolineaceae bacterium 4572_32.1 TaxID=1971623 RepID=A0A1W9UHX6_9CHLR
----------------------------------------------------------m---NRRKEILLE-
AAKVFQEKGYRGTTVQDIAQAAGILKGSLYYHF-A-N-KEDIFYEIV-HDP-L----HHFVSQ-MAEVAA--
-----------------L----NLPPP--A----KL-----RAA-LR--Y----HISAFDA---HM----PG
----IQV-L----LR------E----nL-ST--LE-K--ER--------WAS----IR---AL-W----EE-
QKTL------W-------------------QN-IL---RQG-IE-N--GDF-RPDLDVK--IATLGILGMC-
N-----------------W-M------HRWY-R-S---------DGRLS----------------T-EEIAD
-LWAEMLLNGI------segq---------------------------------------------------
--
>UniRef100_D6AN06/1-227 TetR-family transcriptional regulator n=14 Tax=Streptomyces TaxID=1883 RepID=D6AN06_STRFL
------------------mgrssggncvpsvrtaskqlmhstkgrwrlmakatdqngtp----VPQRLLAA-
ATRLFAERGYDRTSVQEIVEAAGVTKGALYHYF-G-S-KEDLLQEVY-ARV-L----RLQQER-LDAFAD--
-----------------A----EAPVE--Q----RL-----RDA-AA--D----VVVTTID---NL----DD
----AAI-F----FR------S-----M-HH--LS-P--EK--------NKQ----VR---VE-R----RR-
YHER------F-------------------RA-LI---EEG-QN-S--GVF-SSATPAD--LVVDYHFGSV-
H------H----------L-S-------TWY-R-P---------DGPLS----------------R-QEVAD
-HLADLLLRALR-----p------------------------------------------------------
--
>UniRef100_E2PWG2/1-243 TetR-family transcriptional regulator n=2 Tax=Streptomyces clavuligerus TaxID=1901 RepID=E2PWG2_STRC2
mgrstqrghlpapgrpsgaapaasvprapvrpapsarhrnertvaamarttggdgtpvp------RRLLAA-
ATRLFAERGYDRTSVQEIVEAAGVTKGALYHYF-G-S-KEDLLHEVY-ARL-L----RVQQER-LDAYAD--
----------------------ADDPV--E---vRL-----RAA-AA--D----VVVTTID---NL----DD
----ALI-F----FR------S-----M-HH--LS-P--EK--------HKQ----VR---AE-R----RR-
YHER------F-------------------RA-LV---EEG-QR-A--GVF-STATPAD--LVVDYHFGSV-
H------H----------L-S-------TWY-R-P---------DGALT----------------K-RQIAD
-HLADLLMRALR-----p------------------------------------------------------
--
>UniRef100_A0A158JUK8/1-248 TetR family regulatory protein n=2 Tax=Caballeronia arvi TaxID=1777135 RepID=A0A158JUK8_9BURK
------------------mniqsirqnldernavsrvvgarqagedghrphdmvrrtkeEAQATRNRVLDA-
AERVFYEKGVSRTTLADIAQAAGVTRGAIYWHF-A-N-KGDLFNAMF-DRS-L----LPLDEL-VEATLD--
-----------------G---kEEDPL--A----RL-----REL-FV--W----CMRNITSdaqRR----RV
----FDI-L----FMk----cE-----F-VE--EM-G--PV--------RER----HQ---NN-M----RD-
GMER------I-------------------ER-AL---RNA-VE-K--KQL-PATLDTS--RATVMLHCLF-
T------G----------I-L------HDSL-M-L---------PDLVH----------------P-ERDAE
-ALIDACFDAL------rcspallspagg-------------------------------------------
--
>UniRef100_UPI000D3A5A61/1-210 TetR family transcriptional regulator n=1 Tax=Pseudomonas TaxID=286 RepID=UPI000D3A5A61
----------------------------------------------------mvrrtkeEAQETRSQILDA-
AEKAFYEHGVGRTTLARIADVAGVTRGAIYWHF-S-N-KSDLFQAML-ERA-H----LPFEEL-AKASES--
-----------------T---tEPDPL--G----RM-----REL-LV--Q----LFKQTAT---DA----KV
rrinEIL-F-----Hk----cE-----Y-TD--EL-N--DL--------RQQ----MQ---DN-S----ID-
CDQR------I-------------------EL-TL---RNA-IN-K--GQL-PIDLDTR--RAAICLHSYI-
D------G----------A-L------AKWL-L-A---------PKSFA----------------L-GKEAE
-RMVDVALDMLR-----lspglrv------------------------------------------------
--
>UniRef100_A0A0M8K8W4/1-201 TetR family transcriptional regulator n=1 Tax=Ardenticatena maritima TaxID=872965 RepID=A0A0M8K8W4_9CHLR
----------------------------------------------------mpepvqsRAQATRQRILDA-
AMRIFSNKGYHDTRVDEIAAASETSKGAIYFHF-P-S-KERIFLALI-DQF-A----DLLEAQ-LEKALA--
-----------------E----TPGGI--E----RV-----DAA-LR--V----CLETFGQ---YR----HL
----AKI-V----LV------Q-----A-VG--LG-Q--IF--------EQK----RI---EV-H----QR-
FVHV------I-------------------KR-EL---DKA-VA-E--GDI-P-PIDTE--VAALAWMGAL-
N------E----------V-V------IQWV-H-T---------GEPDP------------------TRSLP
-T---------------lrlmllrsvgvnvete---------------------------------------
--
>UniRef100_C8WU85/1-202 Transcriptional regulator, TetR family n=1 Tax=Alicyclobacillus acidocaldarius subsp. acidocaldarius (strain ATCC 27009 / DSM 446 / JCM 5260 / NBRC 15652 / NCIMB 11725 / NRRL B-14509 / 104-1A) TaxID=521098 RepID=C8WU85_ALIAD
-------------------------------------------------------mprp---SQKDQILAA-
ARRLFSEKGYHGTTIREIAVEAGVLSGSLYAHI-E-S-KEDLLFEIA-DEG-A----EAFLLA-ARAVES--
-----------------K----WQHPV--D----RL-----REG-LR--A----HIRVVAD---KQ----ES
----AKV-F----FH------E-----W-RA--LS-D--DR--------RKV----IQ---SK-R----DR-
YEAH------W-------------------RK-WI---EEG-MA-Q--GAV-R-KADPK--FVRLCLLSVA-
N-----------------W-V------YQWY-R-P---------GGEFT----------------P-EDIAE
-HFWTLLFNGI------gtgqpaacellgea-----------------------------------------
--
>UniRef100_M2X225/1-207 Tetr family transcriptional regulator n=1 Tax=Rhodococcus triatomae BKS 15-14 TaxID=1278078 RepID=M2X225_9NOCA
------------------------------------------------mspssraeetaAKSGRRAELLDL-
AATLFAERGTRATTVRDIADAAGILSGSLYHHF-D-S-KESMVDEIL-RGF-L----DDLFGR-YRVITE--
-----------------A----GLGAR--A----TL-----EAL-VV--A----SFEAIDS---SH----AA
----VAI-Y----QD------E-----A-KH--LV-G--NE-------rFAY----IT---ER-N----RE-
FRTL------W-------------------VS-VL---ESG-VA-D--GSF-RPDIDIE--LVFRFMRDTV-
W-----------------V-A------VRWY-R-P---------GGPMT----------------A-ETVAK
-QYLAIVLDGLS-----spdsqh-------------------------------------------------
--
>UniRef100_UPI00037EBA5D/1-219 TetR/AcrR family transcriptional regulator n=1 Tax=Nocardia sp. BMG111209 TaxID=1160137 RepID=UPI00037EBA5D
--------------------------------------------------madvtapdtAKSARRTELLAL-
AAELFAERGLRATTVRDIADAAGILSGSLYHHF-D-S-KESMVDEIL-RGF-L----DDLFGR-YREIVA--
-----------------A----NLSAR--D----TL-----EAL-VI--A----SYESFDH---SH----AA
----VAI-Y----QA------E-----AkRL--SG-T--PR--------FDY----ID---EY-N----RE-
FRQI------W-------------------SR-VL---ELG-VA-D--GSF-RPELDVE--LALRFLRDTV-
W-----------------V-A------VRWY-R-P---------GGRIT----------------V-GTLAK
-QYLTIVLDGLTN----petravpaeqlsgatehsk------------------------------------
--
>UniRef100_UPI000481A95F/1-187 TetR/AcrR family transcriptional regulator n=1 Tax=Anoxybacillus tepidamans TaxID=265948 RepID=UPI000481A95F
---------------------------------------------------------------MKEKIIDI-
SMTLFEQKGFSDTSIQDIVDALGVTKGTFYYYF-K-S-KEELLMDIH-LRY-I----EGLLEK-QKEIAE--
-----------------D---rSKTAK--E----KL-----FDI-VY--M----LIHNIEK---QG----RQ
----ARI-F----FR------E-----M-RH--LS-E--EH--------LHN----IK---EK-R----DQ-
FRYG------V-------------------QA-LI---EQG-MA-E--GEF-REDLIPK--IATLTILGAA-
N-----------------W-S------YQWF-K-P---------DGDYS----------------D-AEVAR
-QMVRILLSGIE-----k------------------------------------------------------
--
>UniRef100_S5ZB54/1-191 TetR family transcriptional regulator n=1 Tax=Bacillus sp. (strain JF8) TaxID=1921421 RepID=S5ZB54_BACPJ
---------------------------------------------------------------MREKIIAA-
SVELFEQNGFSETSIQDIVDALGVTKGTFYYYF-K-S-KEELLMDIH-LRY-I----EGLLSE-QARIMN--
-----------------D---eQRSVR--E----KL-----YAI-VY--M----LIHNVDR---QG----RQ
----ARI-F----FR------E-----M-KH--LS-E--EH--------LQK----VK---EK-R----DL-
FRYQ------L-------------------QA-LI---EEG-MK-S--GEL-RRDLSPS--IVTLTVLGAA-
N-----------------W-S------YHWF-R-P---------DGELT----------------D-AEVAE
-QMVTILLDGM------sglrvs-------------------------------------------------
--
>UniRef100_UPI000CD4FEC2/1-200 TetR/AcrR family transcriptional regulator n=1 Tax=Streptomyces TaxID=1883 RepID=UPI000CD4FEC2
--------------------------------------------mpngtgkapggrgav-----ETRLLAA-
ATRLFAEHGFERTSVQEIVDAAGVTKGALYHYF-G-S-KDDLLHEVY-ARV-L----RIQQER-LDAFAD--
-----------------A----DAPVA--R----RL-----RDA-AA--D----VVVTTID---HF----DD
----TTI-F----FR------S-----L-HQ--LG-E--EQ--------RRE----VR---AA-R----RR-
YHER------F-------------------RA-LI---EEG-QA-T--GEF-SDAVPAD--LVVDYHFGSV-
H------H----------L-G-------SWY-R-P---------DGRLT----------------P-REIAD
-HLADLLLRALR-----p------------------------------------------------------
--
>UniRef100_A0A0Q8ZIF0/1-200 TetR family transcriptional regulator n=1 Tax=Mycobacterium sp. Root265 TaxID=1736504 RepID=A0A0Q8ZIF0_9MYCO
--------------------------------------------------------mtq-PASRRDELLTL-
AATMFAERGLKSTTVRDIADSAGILSGSLYHHF-K-S-KEQMVEEVL-KDF-L----DWLFER-YQEIVA--
-----------------G----ESTPL--D----RV-----KGL-FM--A----SFEAIEH---RH----AQ
----VVI-Y----QD------E-----A-KR--LS----ALp------qFAF----VD---DR-N----RE-
QRKM------W-------------------VD-LL---HEG-IA-D--GSF-RPDLDVD--LVYRFIRDTT-
W-----------------V-S------VRWY-Q-P---------GGPLT----------------A-EEVGR
-QYLAIVLGGITQ----tdqketp------------------------------------------------
--
>UniRef100_UPI000836AC2E/1-204 TetR/AcrR family transcriptional regulator n=1 Tax=Rhodococcus phenolicus TaxID=263849 RepID=UPI000836AC2E
------------------------------------------------mtpprddaagk--SGRRGELLDI-
AADLFASRGVRATTVRDIADAAGILSGSLYHHF-D-S-KESMVDEIL-RGF-L----DDLFGR-YRKIVA--
-----------------A----GLDSR--A----TL-----EAL-IT--A----SYESIDK---SH----AA
----VAI-Y----QD------E-----A-KH--LV-G--NE-------rFAY----IA---EL-N----TE-
FRDL------W-------------------VG-VI---ERG-VE-D--GSF-RPDVDVE--LVFRFLRDTV-
W-----------------V-A------VRWY-R-P---------GGALT----------------A-DRVAQ
-QYLSIVLDGL------sgpess-------------------------------------------------
--
>UniRef100_A0A0Q6X3Z6/1-206 TetR family transcriptional regulator n=1 Tax=Rhizobacter sp. Root1221 TaxID=1736433 RepID=A0A0Q6X3Z6_9BURK
----------------------------------------------------mvrrtkeEAQETRNRILDA-
AERVFQDRGVSRTSLNEIALAAGVTRGAIYWHF-Q-D-KADLFNAML-ERV-T----LPFEDA-IRRPDD--
-----------------A----GAGPL--D----VM-----RET-FS--A----AMQKTVN---DP----QV
----RRV-F-----EiathkvE-----Y-VG--ET-R--AV--------RDR----HL---AV-R----NE-
MHEH------M-------------------TR-RI---GLA-MA-R--GQL-AKRVSAE--TAAFGLHALI-
D------G----------L-I------QNWM-L-D---------PEAFD----------------L-LVVGE
-QVLDTYLAGLA-----vttp---------------------------------------------------
--
>UniRef100_A0A100JGM5/1-210 HTH-type transcriptional repressor KstR2 n=1 Tax=Streptomyces acidiscabies TaxID=42234 RepID=A0A100JGM5_9ACTN
-----------------------------------------mavrrpvrtaadnggsprAGSDRRAELLGI-
AAKLFASRGYTQTTVRDIADDAGILSGSLYHHF-A-S-KEEMLDEIL-RDF-L----GRLLER-FTAIEK--
-----------------A----EQDPR--R----VL-----DQL-VQ--H----SFAVIHE---TP----EA
----VAL-Y----QN------E----sA-SL--TG-Q--PR--------FAY----VE---QW-G----RK-
IEKI------W-------------------LR-AI---TAG-QE-S--GAF-RADVDAR--LTYRFIRDTV-
W-----------------C-S------VRWY-R-P---------RGRFR----------------H-EAVSE
-QYLRILYGGLV-----te-----------------------------------------------------
--
>UniRef100_A0A0B5F6S2/1-200 TetR-family transcriptional regulator n=1 Tax=Streptomyces albus (strain ATCC 21838 / DSM 41398 / FERM P-419 / JCM 4703 / NBRC 107858) TaxID=1081613 RepID=A0A0B5F6S2_STRA4
-------------------------------------------maavdrategaaapvp------QRLLAA-
ATRLFAEQGYDRTSVQEIVEAAGVTKGALYHYF-G-S-KEDLLHEVY-ARV-L----RLQQER-LNAYAG--
-----------------A----DAPIE--R----RL-----REA-AA--D----VVVTTIE---NL----DD
----AAI-F----FR------S-----M-HH--LS-P--EK--------HKQ----VR---AE-R----RR-
YHER------F-------------------RA-LV---EEG-QR-T--GVF-SSATPAD--LVVDYHFGSV-
H------H----------L-S-------TWY-R-P---------GGPLT----------------A-EQVAG
-HLADLLLRALR-----p------------------------------------------------------
--
>UniRef100_A0A135WQZ0/1-193 TetR family transcriptional regulator n=1 Tax=Sporosarcina sp. HYO08 TaxID=1759557 RepID=A0A135WQZ0_9BACL
-------------------------------------------------------mkrd--KPKYMQILDA-
AVIVIAENGFHQAQVSKIAKEAGVADGTIYLYF-K-S-KEDILISVF-REK-L----AIFIDN-VAELME--
-----------------M----EISAN--D----RL-----KKW-IE--N----HFRVLHE---NR----HL
----AIV-T----QL------E-----L-RQ--SN-K--DL--------RYK----IN---DT-L----KE-
YLAL------L-------------------DS-IL---KEG-ID-N--GEF-NAGVDHR--LARQMIFGTI-
D------E----------T-I------TSWV-M-N---------EQKYD----------------L-LKLAP
-EVHKLIMKGMQ-----a------------------------------------------------------
--
>UniRef100_UPI00070FBCAA/1-195 TetR family transcriptional regulator n=1 Tax=Bacillus sp. FJAT-25496 TaxID=1742359 RepID=UPI00070FBCAA
-----------------------------------------------------mkknrp----KYRQIIDA-
AVIAIAENGYHHAQVAKIAKHAGVADGTIYLYF-K-N-KEDILISLF-QEK-M----GSFVEK-IEEKIE--
-----------------G----KETAA--E----KL-----LMM-IE--T----HFNMLSE---DR----HL
----AIV-T----QL------E-----L-RQ--SN-K--DL--------RHK----IN---EV-L----KG-
YLSL------V-------------------EK-IL---KDG-KE-S--GEF-SPTLDIR--LARQMIFGTM-
D------E----------T-V------TTWV-M-N---------DQKYD----------------L-TALAE
-SVHQLLLNGCT-----ars----------------------------------------------------
--
>UniRef100_A0A1Q4HDI2/1-201 TetR family transcriptional regulator n=1 Tax=Mycobacterium diernhoferi TaxID=1801 RepID=A0A1Q4HDI2_9MYCO
-------------------------------------------------------mtpp--ASRRDELLKL-
AATMFAERGLKATTVRDIADSAGILSGSLYHHF-K-S-KEQMVEEVL-KDF-L----DWLFER-YQQILA--
-----------------A----ESTPL--D----RL-----KGL-FM--A----SFEAIEH---RH----AQ
----VVI-Y----QD------E-----A-KR--LS----DLp------qFGF----VD---DR-N----RE-
QRQM------W-------------------ID-LL---HEG-IA-D--GAF-RPDLDVD--LVYRFIRDTT-
W-----------------V-S------VRWY-Q-P---------GGPLT----------------A-EQVGA
-QYLAIVLGGITA----esnkaesh-----------------------------------------------
--
>UniRef100_I2MWL6/1-220 TetR family transcriptional regulator n=1 Tax=Streptomyces tsukubensis NRRL18488 TaxID=1114943 RepID=I2MWL6_9ACTN
---------------------------------------------------maksrvna-APERRRELLDV-
AAEVFAAHGYNATTVRRIADEAGMLAGSLYYHF-D-S-KESMLDEIL-SAF-L----NELWAG-YDAVLA--
-----------------A----GLGPR--E----TV-----EAL-VT--E----SFREIDR---HR----AA
----VAI-Y----QK------E----sP-HL--AG-Q--PR--------FGY----LD---ES-R----RR-
FEEL------W-------------------TG-TL---ERG-VA-A--GVF-RADLDTG--LAYRFLRDTV-
W-----------------V-A------ASWY-R-P---------DGRYG----------------P-EEIAR
-QFLSMVLDGIA-----vstgtvgtdtagtgtgtpsprpr--------------------------------
--
>UniRef100_A0A1F7LWQ9/1-222 Uncharacterized protein n=2 Tax=Candidatus Rokubacteria TaxID=1752708 RepID=A0A1F7LWQ9_9BACT
-----------------------------------------madpdtphagvprpaqrlRHEDRREAILEA-
ATEAFYRHGYGSAALRDIARQAGITQATVYYHF-K-N-KEEILLTII-TEF-S----DELFQA-LLSALA--
-----------------R----DADPV--A----RL-----RNA-IE--R----HILFTKT---HR----RE
----VKI-I----LE------D-----M-KF--LG-E--AL--------NAR----VK---EK-E----RA-
IFSL------Y-------------------RT-HL---QEL-QR-T--GLI-R-DGDLI--PTTFSLFGVI-
N-----------------S-L------YHWY-R-P---------EKPLT----------------I-ERIAG
-ELADLLLNGLL-----rrpaaagaprqggerc---------------------------------------
--
>UniRef100_A0A1M6R5K0/1-199 Transcriptional regulator, TetR family n=1 Tax=Desulfatibacillum alkenivorans DSM 16219 TaxID=1121393 RepID=A0A1M6R5K0_9DELT
------------------------------------------------------mepkq-KNGKHEQIMSA-
AIRVFAEKGYFQSTIAQIARAAGVADGTIYLYF-K-N-KEDIMAQFV-NQQ-S----KKFFDT-FTSMFE--
-----------------G----KQSAI--E----RL-----KAL-IR--L----HFQVSQE---DR----YV
----ALV-Y----QV------E-----M-RR--SD-R--LM--------KED----IK---DA-L----RM-
YHDL------V-------------------GQ-IV---EEG-QQ-E--GAI-RHDVQIG--LVKRMIFATV-
D------E----------V-I------TSWV-M-A---------GGKYD----------------L-EPLAE
-PLANLLLQGIQ-----atpta--------------------------------------------------
--
>UniRef100_A0A1H9JAV4/1-197 Transcriptional regulator, TetR family n=1 Tax=Streptomyces sp. yr375 TaxID=1761906 RepID=A0A1H9JAV4_9ACTN
----------------------------------------------mprttegpeapvp------QRLLAA-
ATRLFAEQGYDRTSVQEIVEAAGVTKGALYHYF-G-S-KDDLLHEVY-ARV-L----RVQQER-LDAFAD--
-----------------A----SGPIE--E----RL-----RGA-AA--D----VVVTTID---NL----DD
----ANI-F----FR------S-----M-HH--LS-P--EK--------YKQ----VR---AE-R----RR-
YHER------F-------------------RA-LV---EEG-QQ-A--GVF-STATPAD--LVVDYHFGSV-
H------H----------L-S-------TWY-R-P---------NGPMT----------------P-QEVAD
-QLADLLLRSLR-----p------------------------------------------------------
--
>UniRef100_A0A1N6RVA8/1-194 Transcriptional regulator, TetR family n=1 Tax=Paenibacillus sp. RU4X TaxID=1907395 RepID=A0A1N6RVA8_9BACL
-----------------------------------------------------mtsrkp---EKYYQILEA-
AQKVIAENGFHGSQVSKIAKEAGVADGTIYLYF-K-K-KEDILISLF-EER-L----GDLVGR-FEARLE--
-----------------D----TATAE--E----AL-----RAI-CE--I----HYSVLEQ---NI----NL
----AYV-T----QI------E-----L-RQ--SS-L--EL--------RKA----IG---LT-V----RP-
YIQL------I-------------------EQ-IL---EKG-VR-E--GAF-RDNLDVK--LTRHLIFGAM-
D------E----------A-V------SSWL-I-S---------GQKFS----------------L-TAQVD
-KTVEFFLHGLK-----k------------------------------------------------------
--
>UniRef100_UPI0004B7975F/1-193 TetR/AcrR family transcriptional regulator n=1 Tax=Actinomadura oligospora TaxID=111804 RepID=UPI0004B7975F
--------------------------------------------------------mtl-----QERLVAV-
ATRLFAEKGYEGTSVQEIVAAAGVTKGAMYHYY-G-S-KDELLYEIY-HRL-L----DMQTRR-LEEIAD--
-----------------G----PGTVE--E----RV-----RAA-AV--D----VLNTSFG---NL----ED
----LTV-F----FR------S-----T-HL--LS-P--ER--------RAA----VR---AE-R----RR-
YHER------F-------------------RA-LV---EEG-QA-D--GTF-RAGTPAD--IVVNFFFGTV-
H------Q----------I-G-------AWY-R-P---------GGRLK----------------A-EEVSE
-HYVGLFLDGLL-----atrapa-------------------------------------------------
--
>UniRef100_UPI000D11BA8A/1-232 TetR/AcrR family transcriptional regulator n=1 Tax=Nocardia sp. MDA0666 TaxID=2135448 RepID=UPI000D11BA8A
----------------------------------------mdqanawlyygrvtaseas-KSARRNELLGL-
AAGLFAERGLRATTVRDIADAAGILSGSLYHHF-D-S-KEAMVDEIL-RGF-L----DDLFGR-YREIVA--
-----------------S----NLSPR--A----TL-----EAL-VI--A----SCESFDR---WH----SA
----VAI-Y----QA------E-----A-KR--LS-D--TP-------rFAY----IA---EY-N----RE-
FREL------W-------------------RN-VL---TEG-VR-D--GSF-RPELDVE--LAFRFLRDTV-
W-----------------V-A------VRWY-Q-P---------GGRIT----------------A-DTLAK
-QYLTIVLDGLTN----penrsgavhsgasqsgaesgtse--------------------------------
--
>UniRef100_A0A2N0H2K4/1-221 TetR family transcriptional regulator n=1 Tax=Streptomyces sp. Ag109_G2-1 TaxID=1938849 RepID=A0A2N0H2K4_9ACTN
----------------------maarntagpgdgdrdhdrdrdrdrdrdrdrdcetpvp------QRLLAV-
ATRLFAERGYDRTSVQEIVEAAGVTKGALYHYF-G-S-KDDLLHEVY-ARM-L----RLQQQR-LDAVAG--
-----------------S----GAPVE--E----RL-----RAA-AA--D----VVVTTIE---NL----DD
----AMI-F----FR------S-----M-HQ--LS-P--EK--------YKQ----VR---AE-R----RR-
YHER------F-------------------RA-LV---EEG-MA-S--GVF-ATATPAD--LVVDYYFGSV-
H------H----------L-S-------TWY-R-A---------DGPLT----------------P-HQVAD
-HLADLLLRSLR-----p------------------------------------------------------
--
>UniRef100_K5BDD1/1-197 HTH-type transcriptional repressor KstR2 n=1 Tax=Mycobacterium hassiacum (strain DSM 44199 / CIP 105218 / JCM 12690 / 3849) TaxID=1122247 RepID=K5BDD1_MYCHD
-----------------------------------------------------msaqpp---TRREELLEL-
AARMFAERGLKATTVRDIADSAGILSGSLYHHF-S-S-KEEMVDEVL-RGF-L----DWLFAR-YREIVD--
-----------------T----EPNPL--E----RF-----KGL-FM--A----SFEAIEH---RH----AQ
----VVI-Y----QD------E-----AkRL--SS-Q--PR--------FAY----IE---ER-N----RE-
QRKM------W-------------------VD-VL---NQG-IE-A--GYF-RPDMNVD--LTYRLIRDTT-
W-----------------V-S------VRWY-Q-P---------GGPLT----------------A-EEVGR
-HYLAIVLGGIT-----rekd---------------------------------------------------
--
>UniRef100_A0A1V2IX21/1-210 TetR family transcriptional regulator n=1 Tax=Pseudomonas gessardii TaxID=78544 RepID=A0A1V2IX21_9PSED
----------------------------------------------------mvrrtkeEAQETRSQILEA-
AEQAFYERGVARTTLADIAARAGVTRGAIYWHF-S-N-KSDLLQALL-DTL-H----EPLDEL-ARASES--
-----------------E---dEVDPL--G----CM-----RKL-LI--H----LFHQVAL---DPk-trRI
---nEIL-F-----Hk----cE-----F-TD--EM-C--DM--------RRQ----RQ---TH-S----LE-
CNLR------I-------------------VL-TL---RNA-VH-R--GQL-PENLDTA--RGAVCIYGYI-
N------G----------L-L------GQWL-L-V---------PDSFE----------------L-YQQAE
-CLVDIGLDMLR-----lspnlrn------------------------------------------------
--
>UniRef100_A0A0Q6VAK1/1-194 TetR family transcriptional regulator n=1 Tax=Aeromicrobium sp. Root344 TaxID=1736521 RepID=A0A0Q6VAK1_9ACTN
-------------------------------------------------------maet-TQTRREELLQI-
AAELFATKGFKNTTVRDIADAAGILSGSLYHHF-D-S-KESMVDEIL-SSF-Q----EELFGA-YAGILA--
-----------------G----TDDPR--A----KL-----EAA-VR--V----SFEAIDH---HR----DE
----VAI-F----QN------Ea---dY-LG--TF-D--R---------FAY----LA---DR-N----QQ-
SRDV------W-------------------LT-LL---REG-VA-S--GAL-RKDLDVE--LVYRFIRDTV-
W-----------------V-A------VRWY-Q-P---------GGKLS----------------H-HDVAD
-QYLTILLDGIT-----t------------------------------------------------------
--
>UniRef100_G7CEW2/1-198 TetR family transcriptional regulator n=2 Tax=Mycobacterium thermoresistibile TaxID=1797 RepID=G7CEW2_MYCT3
---------------------------------------------------mtnsgppt----RRDELLEL-
AAQMFAERGLKATTVRDIADSAGILSGSLYHHF-A-S-KEEMVDEVL-RGF-L----DWLFDR-YRSIVE--
-----------------T----EPNPL--E----RF-----KGL-FM--A----SFEAIEH---RH----AQ
----VVI-Y----QD------E-----AkRL--SS-Q--PR--------FAY----VE---QR-N----RE-
QRKM------W-------------------VD-VL---TQG-IE-E--GYF-RSDIDVD--LVYRFIRDTT-
W-----------------V-S------VRWY-R-P---------GGPLT----------------A-EEVGR
-QYLSIVLGGIT-----agan---------------------------------------------------
--
>UniRef100_UPI00082ECBD1/1-212 TetR/AcrR family transcriptional regulator n=1 Tax=Nocardia puris TaxID=208602 RepID=UPI00082ECBD1
---------------------------------------msgpapvrrrgrppgsaaga--GDTRARILDA-
ALELFAERGFHGTGVAEIGDRADVQRGALYYHI-G-S-KEELLWQIL-RDY-T----VLVLDD-AERIAD--
-----------------G----PGDPV--D----KL-----RAL-IR--S----HVRLIIR---HR----RE
----VAV-Q----LR------D-----V-GA--LT-G--ER--------AAE----LQ---DL-R----DR-
VQRA------W-------------------QR-VL---DAG-HA-A--GVL-RT--ADH--VVTNSLLGML-
N------S----------V-T-------LWY-R-P---------HGGRT----------------P-DEIAD
-ILLATVLDGVA-----tdrttkg------------------------------------------------
--
>UniRef100_A0A291RCS6/1-216 TetR family transcriptional regulator n=1 Tax=Nocardia terpenica TaxID=455432 RepID=A0A291RCS6_9NOCA
----------------------------------------mdqanawlyygrvtapdts-KSARRNELLDL-
AAGLFAERGLRATTVRDIADAAGILSGSLYHHF-D-S-KESMVDEIL-RGF-L----DDLFGR-YRETVA--
-----------------S----GLSAR--D----TL-----EAL-VI--A----SYESFDR---WH----AA
----VAI-Y----QA------E-----A-KR--LG-G--TP--------RFA---yIA---EY-N----RE-
FREL------W-------------------HN-VL---TRG-VE-D--GSF-RRELDVE--LAFRFLRDTV-
W-----------------V-A------VRWY-R-P---------GGRVT----------------V-DSLAK
-QYLTIVLDGLTN----pegrqri------------------------------------------------
--
>UniRef100_UPI0003498273/1-197 TetR/AcrR family transcriptional regulator n=1 Tax=Gordonia hirsuta TaxID=53427 RepID=UPI0003498273
---------------------------------------------------matraagv---TRRDELLGI-
AGELFAARGLRATTVRDIADTAGILSGSLYHHF-D-S-KESMVDELL-RGF-L----DALFAR-YREIVA--
-----------------S----GLSAT--E----TL-----RQL-VI--V----SFESIDA---HH----TA
----VAI-Y----QN------E-----A-RQ--LA-G--QE-------rFAY----IG---ER-N----TE-
FHQL------W-------------------ES-VL---RRG-VD-D--GEF-RADLDVD--LVYRFLRDTV-
W-----------------V-A------VRWY-R-P---------GGEKP----------------V-EVVAG
-QYLAVVLDGIVP----r------------------------------------------------------
--
>UniRef100_A0A193G7N4/1-216 TetR family transcriptional regulator n=1 Tax=Bordetella flabilis TaxID=463014 RepID=A0A193G7N4_9BORD
-----------------------------matsadssvptdvaslpaarpragrppsmp---APRERILDE-
AARLFARSGYENSSMADVAASLGVSKAAIYHYF-G-T-KQDVYDAII-LDV-L----SGLTAA-VAAEVE--
-----------------A----QADPV--E----RL-----RRF-ML--A----HARYFEA---HH---aAF
----VTM-L----IG------------Y-SG--MS-P--GY--------RDD----AA---RL-R----DD-
YEAR------L-------------------RA-LI---AEG-AA-H--GVF-R-DLDPA--GTGRAVLSML-
N-----------------W-M------ARWY-K-P---------GQGQD----------------A-EAVAA
-GYFDLLLGGLR-----r------------------------------------------------------
--
>UniRef100_A0A1H0UH27/1-202 DNA-binding transcriptional regulator, AcrR family n=1 Tax=Alloactinosynnema album TaxID=504798 RepID=A0A1H0UH27_9PSEU
---------------------------------------------------mrerkpse-GTGRRAELLAL-
AADMFAERGFRATTVRDIADRAGILSGSLYHHF-D-S-KESMVDEIL-TGF-L----DALFGR-YDEILA--
-----------------R----GLGPR--E----TL-----EAI-VA--A----SFAAIDE---RH----AE
----VAI-Y----QN------Ea---gY-LA--EF----ER--------FGY----IE---ER-N----VE-
FRKM------W-------------------SA-IL---TDG-IA-R--GAF-RPDLDVE--VAYRFLRDTV-
W-----------------V-A------VRWY-S-P---------GGPLT----------------H-DDIAR
-QYLGILLDGIAT----ktke---------------------------------------------------
--
>UniRef100_I3ECP0/1-198 Fatty acid metabolism regulator protein n=1 Tax=Bacillus methanolicus MGA3 TaxID=796606 RepID=I3ECP0_BACMT
--------------------------------------------------------mkk-NKPKYRQIIDA-
AVTVIAENGYHQAQVSKIAKQAGVADGTIYLYF-K-N-KEDILISLF-QDK-M----GYFVEK-IEEEIA--
-----------------G----KEKAT--E----KL-----LTL-IE--N----HFKILSD---DP----HL
----AIV-T----QL------E-----L-RQ--SN-K--DL--------RLK----IN---EV-L----KG-
YLKV------V-------------------DK-IL---IEG-KE-N--GEF-SSTLDVR--LARQMIFGTI-
D------E----------T-V------TTWV-M-N---------GQKYD----------------L-TALSK
-KVHELLIHGC------ggfrskg------------------------------------------------
--
>UniRef100_UPI00029A0E41/1-195 TetR/AcrR family transcriptional regulator n=1 Tax=Rhodococcus sp. P14 TaxID=450821 RepID=UPI00029A0E41
--------------------------------------------------------mdp--HERRRQILDR-
SAHLFASKGIAATTIREIADEVGVYSGALYHYF-P-S-KEAIVTELI-REY-I----DDLSGR-CREITA--
-----------------Q----SQTPV--D----RI-----EAL-AL--L----ALSTSED---YR----GA
----TTI-W----QR------Eg---eY-M---RD-R--LV--------EAD----LA---ET-A----DE-
VERA------W-------------------RA-AI---ADG-VA-E--GTF-RDDIDPD--VFYQLIRDAV-
W------Q----------A-P-------RWH-R-P---------TSERS----------------N-ADLAR
-EITRIFVDGFRP----rae----------------------------------------------------
--
>UniRef100_UPI000C6DF7C0/1-203 TetR/AcrR family transcriptional regulator n=1 Tax=Streptomyces barkulensis TaxID=1257026 RepID=UPI000C6DF7C0
-----------------------------------------mtspanqrqddaaptqpv-----PQRLLAA-
ATRLFADRGYDRTSVQEIVEAAGVTKGALYHYF-G-S-KDDLLHEIY-GRV-L----RLQQER-LDAFAS--
-----------------S----DAPVE--R----RL-----RDA-AA--D----VVVTTID---NL----DD
----ASI-F----FR------S-----M-HQ--LS-E--DK--------QKQ----VR---SE-R----RR-
YHER------F-------------------RA-LI---EEG-QK-A--GVF-STATPAD--LVVDYHFGSV-
H------H----------L-S-------TWY-R-P---------GGRMT----------------P-QEVAD
-HLADLLLRALR-----p------------------------------------------------------
--
>UniRef100_A0A2A7NB40/1-213 TetR family transcriptional regulator n=1 Tax=Mycobacterium duvalii TaxID=39688 RepID=A0A2A7NB40_9MYCO
-----------------------------------------------msaerpaqaapaAGNTRRDELLQL-
AATMFAERGLRATTVRDIADSAGILSGSLYHHF-S-S-KEEMVDEVL-RGF-L----DWLFER-YQQIID--
-----------------T----ESNPL--E----RL-----KGL-FM--A----SFEAIET---RH----AE
----VVI-Y----QD------E-----AkRL--SL-Q--DR--------FGY----VE---ER-N----KE-
QRKM------W-------------------ID-VL---TQG-IE-E--GHF-RPDVDVD--LVYRFIRDTT-
W-----------------V-S------VRWY-Q-P---------GGPLT----------------A-QQVGQ
-QYLSIVLGGITA----gpttkessng---------------------------------------------
--
>UniRef100_UPI0009FC6662/1-196 TetR/AcrR family transcriptional regulator n=1 Tax=Actinomadura kijaniata TaxID=46161 RepID=UPI0009FC6662
--------------------------------------------------msvgeqavp----VRRRILDA-
AVRLFAERGFDGTSVQEVVAAAEVTKGALYHYF-D-S-KTDLLYEIY-HSL-I----TRQLAD-LDRVLA--
-----------------A----GLPPA--E----TV-----RAI-LT--E----LIRSTAA---HV----DE
----AKV-F----GQ------E-----M-HN--LD-D--ER--------RRA----VR---AD-R----RR-
YHVA------F-------------------RD-LV---ENA-QK-D--GVF-AAVASAE--TVTQIALGMV-
N------Q----------M-P-------QWY-R-P---------DGPRT----------------A-EEIAE
-EVSAFVLAALAP----r------------------------------------------------------
--
>UniRef100_UPI00048111AE/1-194 TetR family transcriptional regulator n=1 Tax=Tuberibacillus calidus TaxID=340097 RepID=UPI00048111AE
------------------------------------------------------mkerp----KYKKIIDA-
AVEVIAENGFHQAQVSRIAKKAGVADGTIYLYF-K-N-KDDLLISLF-REK-M----GHFIEK-IQHEIA--
-----------------S----KDSVT--E----KL-----RAM-VA--M----HFGQLAA---DK----NL
----AVV-T----QL------E-----L-RQ--TN-R--NL--------RLK----VN---EA-L----KG-
YLVV------I-------------------DS-II---EQG-KR-E--GVF-GETIDVR--LARQMIFGTL-
D------E----------T-V------TNWV-M-N---------DHKYD----------------L-KALAQ
-PVTDLLIGGL------strs---------------------------------------------------
--
>UniRef100_A0A1X1RWF6/1-195 TetR family transcriptional regulator n=1 Tax=Mycobacterium celatum TaxID=28045 RepID=A0A1X1RWF6_MYCCE
---------------------------------------------------------mt----RREELLEL-
AATMMAERGLRATTVRDIADGAGILSGSLYHHF-S-S-KEEMVDEVL-RGF-L----DWLFAR-YQEIVD--
-----------------T----EPNPL--E----RL-----KGL-FM--A----SFDAIEH---RH----AQ
----VVI-Y----QD------E-----AkRL--QS-Q--PR--------FSY----IE---QR-N----KE-
QRKM------W-------------------VE-VL---RQG-IE-E--GYF-RPDLDVD--LVYRFIRDTT-
W-----------------V-S------VRWY-Q-P---------GGPLT----------------A-EQVGR
-QYLAIVLGGITK----egaena-------------------------------------------------
--
>UniRef100_A0A2D9H7F5/1-228 TetR family transcriptional regulator n=1 Tax=Nocardioides sp. TaxID=35761 RepID=A0A2D9H7F5_9ACTN
-----------------------------------------------mpepaggpaastAGASRREELLRI-
AADLFATKGFRNTTVRDIADAAGILSGSLYHHF-D-S-KESMVDELM-RTF-Q----AELFAA-YDEILA--
-----------------S----TDDAR--S----KL-----ERA-VR--L----SFETIER---RG----AE
----VAI-F----QN------E-----A-AT--LG-Q--LE-------rFGY----LA---ER-N----RQ-
SRDV------W-------------------VS-LL---TEG-VE-S--GAL-RSDLDIT--LTYRFVRDTV-
W-----------------V-A------VRWY-R-P---------GGPHT----------------A-TEVAD
-QYLTILLDGIAT----sggraatsaseerasrpseqgdssa------------------------------
--
>UniRef100_UPI000833E99D/1-195 TetR/AcrR family transcriptional regulator n=1 Tax=Rhodococcus phenolicus TaxID=263849 RepID=UPI000833E99D
---------------------------------------------------------md-PQERRRQILDC-
SAEIFARKGINATTIRDIAGAVGVHSGALYHYF-P-S-KEAIVTELI-REY-I----EYLTKR-CREVVA--
-----------------L----PQTPL--E----RL-----ESL-AE--V----ALDSNVR---FH----GA
----TSI-W----RR------E-----G-SY--MR-E--RL--------EVT---gMA---DT-A----DE-
MERA------W-------------------RS-AI---ADG-VA-E--GVL-RTDVEPE--VFQELLYDVL-
W------Q------------A------TRWY-H-A---------EPGES----------------M-TALAH
-TIIAVFVDGMRN----rqg----------------------------------------------------
--
>UniRef100_G7GW32/1-198 Putative TetR family transcriptional regulator n=1 Tax=Gordonia amarae NBRC 15530 TaxID=1075090 RepID=G7GW32_9ACTN
---------------------------------------------------maartsts--SARRDELLST-
AGRLFAENGLRSTTVRDIADAAGILSGSLYHHF-D-S-KESMVDEIL-RGF-L----DRLFGS-YREIAA--
-----------------A----DLSAR--E----TI-----RRF-VV--A----SFEAIDI---DH----HA
----VAI-Y----QD------E-----ApRL--AS-Q--ER--------FAY----IA---EL-N----TE-
FRGL------W-------------------LS-TL---RHG-VD-D--GEF-RADLDLE--LVYRFMRDTV-
W-----------------V-A------VRWY-R-P---------GGTLG----------------V-EDIAQ
-EYLSIVLDGIVP----r------------------------------------------------------
--
>UniRef100_A0A1T4QIJ7/1-212 Transcriptional regulator, TetR family n=1 Tax=Marinactinospora thermotolerans DSM 45154 TaxID=1122192 RepID=A0A1T4QIJ7_9ACTN
--------------------------------------------------------msaRREATRQKLFEA-
AITLISEHGFGATTVDQIAERAGVAKGTVYYNF-A-G-KAELFTALL-EWG-V----DRLAEH-LRAAV---
----------------------SGPPR--A----AL-----TEV-LR--A----ELAFIGT---HE----AF
----ARL-L----MA------E----tW-R---TN-Q--VW--------YAA----VR---QI-R----SK-
AIGV------I-------------------SG-LL---EEL-AA-E--GEL-PAGLDVG--VAASALFGMV-
L------T----------V-A------LDWR-T-Lq-------pDRPLE-------E--------V-HTTVA
-RMVEGMLRA-------ddrsgetnggpsltprrtpr-----------------------------------
--
>UniRef100_A0A0N9YHP7/1-209 Transcriptional factor n=3 Tax=Mycobacterium fortuitum TaxID=1766 RepID=A0A0N9YHP7_MYCFO
-------------------------------------------------msmepdtpaq-PASRRDELLDL-
AATMFAERGLKATTVRDIADSAGILSGSLYHHF-K-S-KEQMVEEVL-KDF-L----DWLFAR-YQEILD--
-----------------R----ETSPL--G----QL-----TGL-FM--A----SFEAIEH---RH----AQ
----VVI-Y----QD------E-----AkRL--SS-I--PQ--------FGF----VD---ER-N----RE-
QRKM------W-------------------ID-IL---QQG-IS-D--GSF-RQDIDVD--LVYRFIRDTT-
W-----------------V-S------VRWY-Q-P---------GGPLS----------------A-EEVGR
-QYLAIVLGGITA----enatvkgdq----------------------------------------------
--
>UniRef100_A0A0U4C5K6/1-193 TetR family transcriptional regulator n=1 Tax=Deinococcus actinosclerus TaxID=1768108 RepID=A0A0U4C5K6_9DEIO
-------------------------------------------------------mtdt-AKPRREQILDS-
ASRLFSERGYHATSMRDLAGELGMQGGSLYAHI-A-S-KEELLIEIV-NQA-S----RQFDEA-LFTLRG--
-----------------E----PMRAD--E----KL-----REA-MF--R----HIRVVAD---NM----DS
----ATV-F----FH------E-----W-KH--LS-P--EA--------YGR----VT---SW-R----DT-
IDGF------Y-------------------RE-LV---TQG-VQ-E--GTF-RADLDVK--MTAYLILSAV-
N-----------------W-A------YTWY-R-P---------GGSMS----------------P-REVAD
-QFAEMLLSGLR-----a------------------------------------------------------
--
>UniRef100_E8U6Q6/1-194 Transcriptional regulator, TetR family n=1 Tax=Deinococcus maricopensis (strain DSM 21211 / LMG 22137 / NRRL B-23946 / LB-34) TaxID=709986 RepID=E8U6Q6_DEIML
---------------------------------------------------------ms-TKSRREQIHDV-
ASQLFSERGYHATSMRDLASQLGMQGGSLYAHI-S-S-KEELLVEIV-DQA-A----RQFDDA-LMPLKD--
-----------------A----DMGPE--D----KL-----REA-MR--R----HLEVVTH---NL----ES
----ATV-F----FH------E-----W-KH--LS-P--DA--------YKK----VT---DW-R----DT-
IDRL------Y-------------------RE-LV---QEG-IR-K--GVL-RADLDVK--MTAYLLLSAV-
N-----------------W-T------YTWY-R-P---------GGTLD----------------A-TSIAN
-HFADMLLVGLR-----tepr---------------------------------------------------
--
>UniRef100_UPI00082A36DF/1-241 TetR/AcrR family transcriptional regulator n=1 Tax=Curvibacter delicatus TaxID=80879 RepID=UPI00082A36DF
------------------------------mtttrpqrrkmaapaaaaspwappsmreqQREAKRNAVLST-
AAQLFNEKGFHATSLDDIAARLNVSKPTLYYYV-K-N-KDEILIACV-RRG-L----EMMHEG-IEASRE--
-----------------A----GGSAV--E----QL-----MAC-MR--V----YTRIVTM---DF----GM
----CVI-R----IA------------D-DE--LP-P--KS--------RKE----LR---RL-K----SG-
IDME------F-------------------RR-LV---AAG-VE-E--GAI-A-PCDPK--MTAFLIAG-A-
L------G----------W-I------GRWY-Q-P---------DGEYE----------------P-EQIAD
-QFIATLCHGVL-----rpvdegltkgkqkplasrkrksiaa------------------------------
--
>UniRef100_A0A1F2QBA3/1-209 Uncharacterized protein n=1 Tax=Acidobacteria bacterium RBG_13_68_16 TaxID=1797171 RepID=A0A1F2QBA3_9BACT
-------------------------------------------------mslrgalgqrARERKRGAILRA-
AVEVFSERGYFGARMREVAERAGVADGTLYLYF-E-G-KEDLLVSLL-EEH-A----REFLVR-ARRDAA--
-----------------A----FEDPR--E----KL-----RAV-IR--R----HLVSLEG---DR----AL
----AGV-F----QI------E-----L-RH--SR-R--FL--------RKV----AR---GQ-V----AA-
YLHL------L-------------------QE-II---AQG-SA-R--GCF-RADVPAE--VAARAVFGAV-
D------E----------L-I------TAWV-L-A---------SHPRP----------------L-AEQAE
-PLLGLLLEGL------gthkrgrnye---------------------------------------------
--
>UniRef100_UPI000363A7B4/1-196 TetR/AcrR family transcriptional regulator n=1 Tax=Actinomadura atramentaria TaxID=1990 RepID=UPI000363A7B4
-----------------------------------------------mstqasdhlplp------DRLLAV-
ATRLFAEKGYESTSVQEIVRAAGVTKGAMYHYF-G-S-KDDLLYAIY-HRL-L----DLQTRR-LEGIAD--
-----------------G----AGTAE--E----RL-----RAA-AL--D----VLETSFR---YL----DD
----LIV-F----FR------S-----T-HL--LS-A--AR--------QEA----VR---AE-R----RR-
YHER------F-------------------RR-LV---EEG-QR-E--GSL-SERVPAD--IAVNFFFGAL-
H------Q----------I-G-------SWY-R-P---------GGRLA----------------T-RTISE
-HYVELFLSGLR-----a------------------------------------------------------
--
>UniRef100_A0A1X2LW37/1-205 TetR family transcriptional regulator n=1 Tax=Mycobacterium sp. TBL 1200985 TaxID=1430326 RepID=A0A1X2LW37_9MYCO
---------------------------------------------------mdrvtgqv--NSRRNELLEL-
AATMFAERGLRATTVRDIADGAGILSGSLYHHF-A-S-KEEMVDELM-RGF-L----DWLFAR-YREIVG--
-----------------G----NANPL--E----RL-----KGL-FM--A----SFEAIEH---RH----AQ
----VVI-Y----QD------E-----AqRL--SS-Q--PR--------FSY----LE---DL-N----KQ-
QRKM------W-------------------VD-VL---NQG-IE-E--GYF-RPDLDVD--LVYRFIRDTT-
W-----------------V-S------VRWY-Q-P---------GGPLT----------------A-AQVGQ
-QYLAIVLGGITV----dqkrkegv-----------------------------------------------
--
>UniRef100_UPI0008E20ABB/1-214 TetR family transcriptional regulator n=1 Tax=Pseudomonas straminea TaxID=47882 RepID=UPI0008E20ABB
----------------------------------------------------marrtkeEAEETRAHILDA-
AERVFYANGVSGTSLADIASAAGVTRGAIYWHF-Q-N-KVDVFQAML-DRR-M----LPQEEL-ARACES--
-----------------E---dEPDPL--G----NM-----RQL-LV--Q----LLARMQA---DNe-crRV
----GEI-L----QYk----cE-----Y-NA--EL-G--DL--------RKR----MQ---AF-Q----QE-
CDQR------I-------------------AR-TL---RNA-VK-R--GQL-PADLDCR--RAAICLHAYM-
D------G----------L-Q------AHWL-M-N---------PDAYD----------------L-QAHAH
-AMVDALTDMLQ-----hskalrnpspa--------------------------------------------
--
>UniRef100_UPI000CDDB45D/1-204 TetR/AcrR family transcriptional regulator n=1 Tax=Streptomyces sp. Ru71 TaxID=2080746 RepID=UPI000CDDB45D
------------------------------------------------mptkkkpqvpa-TPERRRELLAT-
AAEVFAEQGYNATTVRRIADHAGMLAGSLYYHF-D-S-KESMLEEIL-RTF-L----DELWNG-YDTVLA--
-----------------A----GLTPH--E----TL-----RAL-VT--E----SFREIDR---HR----DA
----VAI-Y----QK------E-----S-RH--LV-T--QE--------RFA---fLA---DS-Q----RR-
FEQA------W-------------------LS-TL---ERG-VA-A--GEF-RADLDIR--LTYRFLRDTV-
W-----------------V-A------ASWY-R-P---------GGRHT----------------P-EEIAR
-QYLSMVLDGIA-----vrtr---------------------------------------------------
--
>UniRef100_UPI00082A579D/1-202 TetR/AcrR family transcriptional regulator n=1 Tax=Actinomadura chibensis TaxID=392828 RepID=UPI00082A579D
---------------------------------------------mtdravpesvapvr-RSAVERRILAA-
ALRLFAERGFDGTSVQGIVDEAEVTKGALYHYF-D-S-KHDLLYEIH-RSL-I----ARQLAD-LRAVLD--
-----------------R----GLPPR--E----AL-----RAA-LT--G----LIVSTAE---HI----DE
----AKV-F----TR------E-----M-HR--LD-D--AR--------MRS----VR---ED-R----RR-
YHLT------F-------------------RT-LV---ERG-RR-D--GAF-GGGTPAD--TVTIVALGMV-
N------Q----------M-P-------AWY-R-A---------DGPKP----------------A-ERLAD
-EVADFVLAGLA------------------------------------------------------------
--
>UniRef100_A0A1M7FRR8/1-225 Transcriptional regulator, TetR family n=2 Tax=Streptomyces TaxID=1883 RepID=A0A1M7FRR8_9ACTN
---------------------mtagrsarttdaceerkervramagikdgtsngngttk---PVAQRLLAT-
ATRLFAEQGYDRTSVQEIVDTAGVTKGALYHYF-G-S-KEDLLHEVY-GRV-L----RLQQER-LDRFAD--
-----------------A----DAPVE--Q----RL-----RDA-AA--D----VVVTTIE---NL----DD
----TKI-F----FR------S-----M-HH--LS-P--EK--------DKQ----VR---AE-R----RR-
YHER------F-------------------RA-LI---EEG-QR-T--GVF-TADVPAD--LVVDYHFGSV-
H------H----------L-G-------TWY-R-E---------DGPLS----------------P-QQVAD
-HLAGLLLRALR-----p------------------------------------------------------
--
>UniRef100_UPI0004710910/1-193 TetR family transcriptional regulator n=1 Tax=Sporosarcina TaxID=1569 RepID=UPI0004710910
--------------------------------------------------------mkr-EKPKYKKIVDA-
AVSIIAQNGYHQAQVSKIAKEAGVADGTIYLYF-K-N-KEDILISVF-QEK-M----AVFADY-VKEILE--
-----------------M----DLSAS--D----KL-----FKM-IE--N----HFKVLHD---DR----NL
----AIV-T----QL------E-----L-RQ--SS-K--EL--------RFR----IN---EV-L----KE-
YLTL------L-------------------DA-LL---REG-IE-S--GEF-SPDLDIR--LARQMVFGTI-
D------E----------T-T------TSWV-M-N---------DQKYD----------------L-LELAP
-RVHKLLLSGMK-----g------------------------------------------------------
--
>UniRef100_A0A1I4QBP3/1-216 Transcriptional regulator, TetR family n=1 Tax=Pseudomonas sp. ok602 TaxID=1761898 RepID=A0A1I4QBP3_9PSED
----------------------------------------------------mvrrtkeEAQETRSQILEA-
AEKAFYERGVARTTLADIATLAGVTRGAIYWHF-S-N-KADLVQAML-DSL-H----EPLADM-ARASES--
-----------------E---eEENPL--G----CM-----RKL-LI--H----LFHQVAL---DPk-trRI
---nEIL-F-----Hk----cE-----F-TD--EM-C--DL--------RQQ----RR---TI-H----LD-
CNVR------I-------------------GL-AL---RNA-VR-Q--GQL-PEDLDTT--RAAISIHAYI-
D------G----------L-L------YQWL-L-A---------PDSFE----------------L-HSDAE
-HWVDAGLDMLR-----lspslrltrrqha------------------------------------------
--
>UniRef100_A0A268E6R2/1-195 TetR family transcriptional regulator n=1 Tax=Bacillus sp. 7586-K TaxID=2021690 RepID=A0A268E6R2_9BACI
---------------------------------------------------------mkQKKPKYKQIIDA-
AVIVIAENGYHQAQVSKIAKQAGVADGTIYLYF-K-N-KEDILVSLF-QEK-M----GEFIEK-IEVEIK--
-----------------S----AETAA--E----KL-----YKL-IK--T----HFSLLAA---DH----HL
----AIV-T----QL------E-----L-RQ--SN-K--EL--------RLR----IN---EV-L----KG-
YLNV------V-------------------DK-II---RTG-IE-T--GEF-RDEIDTR--LARQMIFGTI-
D------E----------I-V------TTWV-M-N---------EQKYP----------------L-SEQTQ
-KVHQLLINGFA-----ksn----------------------------------------------------
--
>UniRef100_UPI0009A1A372/1-217 TetR family transcriptional regulator n=1 Tax=Stenotrophomonas maltophilia TaxID=40324 RepID=UPI0009A1A372
----------------------------------------------------marktkeDTEATRVGILDA-
AEACFHEHGVARTTLEMIGARAGYTRGAVYWHF-K-N-KTEVLAAII-QRV-H----LPFMQE-LERTSS--
-----------------D---eRQTPI--H----DL-----RAV-MI-yS----FIELSED---ERl--rKT
---mEIM-L-----R-----sD-----A-SS--ES-R--AL--------AEL----QQ---SG-F----RD-
ALDR------M-------------------ER-AL---RRA-QD-L--GQL-RDGADPK--IAARMLHATV-
L------G----------V-L------HGAM-V-E---------PELMD----------------L-KRDGM
-LALDMTLTAY------vkegvfvpgsipeplp---------------------------------------
--
>UniRef100_UPI000BE32F2D/1-236 TetR/AcrR family transcriptional regulator n=1 Tax=Burkholderia sp. D7 TaxID=1873884 RepID=UPI000BE32F2D
-------------------------------------------------mrsgfvskvn-AEGQKEQILNA-
AAALFIEKGFGGASMQEIAEALGVTRTAVYYYF-K-N-KDEILTALV-EEV-T----LRAKRL-SSQAVA--
-----------------E---lDADPK--E----RL-----RLL-VH--Q----HTMLILS---HY----NE
----FRV-I----HR------T-----E-QQ--LP-E--RA--------YRA----NE---DA-K----RA-
VLNN------F-------------------TA-AI---EAG-VN-A--GVF-R-VVDAK--VTAFALIGMC-
S-----------------W-P------AFWY-K-P---------AGAS--------S--------A-IEIAD
-TIAELALQSVVR----pvkrqlkggrtvsealallredldhlslmidktpkpd------------------
--
>UniRef100_UPI000987D61D/1-213 TetR family transcriptional regulator n=1 Tax=Pseudomonas resinovorans TaxID=53412 RepID=UPI000987D61D
----------------------------------------------------marrtkeEAEETRVQILDA-
TERVFHEKGVSRASLAEIAAAAGVSRGAIYWHF-E-N-KSDLFQAML-ERI-H----MPLEQL-ARASES--
-----------------E---dEPDPL--G----RM-----HQL-LV--R----LLKRVEL---DPq-srRI
----HEI-L-----Rf---kvE-----Y-TE--EL-G--DL--------RQQ----IQ---DL-S----AE-
CDER------I-------------------AK-AL---RNA-VS-R--GQL-PRDLDCR--RAAVSVHAYM-
E------G----------I-Q------TNWL-L-A---------PDGYS----------------L-ADEAE
-SLVNSLMDML------tfspalrvran--------------------------------------------
--
>UniRef100_A0A069PR72/1-215 TetR family transcriptional regulator n=1 Tax=Caballeronia glathei TaxID=60547 RepID=A0A069PR72_9BURK
--------------------------------------------------mvrrtkeea--LATRDRILDA-
AERVFFDKGVSRTSLADIAQEAGVTRGAIYWHF-A-N-KGDLFTAMF-DRS-L----MPLDEL-VAATLD--
-----------------S---kESDPL--A----RM-----RDI-FV-wC----MRNITLDe-qRR----RV
----FDI-L----FLk----cE-----F-VE--EM-G--PV--------RER----HQ---TN-M----RE-
GIER------I-------------------ER-GL---RNA-MD-K--GQL-PTTLNTG--LATTLLHALF-
T------G----------I-L------HDAL-M-L---------PDSVD----------------L-DRDSE
-RLIDACFDSL------rfspallcpgdga------------------------------------------
--
>UniRef100_A0A0L8KQ89/1-215 TetR family transcriptional regulator n=1 Tax=Streptomyces resistomycificus TaxID=67356 RepID=A0A0L8KQ89_9ACTN
------------------------------------------------------mprqlRAEQTRATIITA-
AADLFDRQGYESTSLSDIVEHAQVTKGALYFHF-A-A-KEDLAHAIM-ELQ-S----RASRQM-ANETDS--
-----------------R----GYSSL--E----AL-----VRI-TF--G----IARLSVE---DP-----I
----PRA-G----LR------------L-AT--GG-V--AV--------RAP----LR---HP-F----TE-
WLDI------A-------------------SR-RL---LGA-VK-E--SDL-HPDTDVD--AAAHSLVCSF-
V------G----------T-Rv----vSRHL-E-P------------VT------rQ--------P-RRL-A
-EMWHLLIRGMVP----vprraryltlvtqleretrii----------------------------------
--
>UniRef100_A0A1W1VRV4/1-210 Transcriptional regulator, TetR family n=1 Tax=Deinococcus hopiensis KR-140 TaxID=695939 RepID=A0A1W1VRV4_9DEIO
-------------------------------------------mtdstppasptpepaa--RTRRDQIRDV-
AGRLFSERGYHATSMRDLAGELGMQGGSLYAHI-S-S-KEDLLVEIV-QTA-A----GQFDAA-LLTLRA--
-----------------D----PLPAD--Q----KL-----REA-ME--R----HIRVVAD---NM----ES
----ATV-F----FH------E-----W-KH--LS-P--AA--------YAR----VT---DW-R----DT-
IDAF------Y-------------------RD-LV---RQG-IE-E--GTF-RPDLDVK--MSANLILSAV-
N-----------------W-A------YTWY-R-P---------GGRLT----------------P-RDVAE
-RYAQMLLAGMRT----paqeas-------------------------------------------------
--
>UniRef100_A0A2G7E4P6/1-216 TetR family transcriptional regulator n=1 Tax=Streptomyces sp. CNZ279 TaxID=2035251 RepID=A0A2G7E4P6_9ACTN
---------------------------matragagrqarggeagaagpdgrddspapvp------RRLLAA-
ATRLFAEQGYDRTSVQEIVEAAGVTKGALYHYF-G-S-KDDLLHEIY-GRL-L----RLQQER-LDLLAE--
-----------------R----EAPVE--E----RL-----RQA-AA--D----VVVTTIE---NL----DD
----AMI-F----FR------S-----M-HQ--LS-P--EK--------QKQ----VR---AE-R----RR-
YHER------F-------------------RA-LI---EEG-RR-A--GVF-SDATPAD--LVVDYHFGSV-
H------H----------L-S-------SWY-R-P---------GGRLS----------------P-QQVAD
-HLADLLLRALR-----p------------------------------------------------------
--
>UniRef100_A0A1J4ZS62/1-192 Uncharacterized protein n=1 Tax=Anaerolineae bacterium CG2_30_58_95 TaxID=1805004 RepID=A0A1J4ZS62_9CHLR
---------------------------------------------------------mv----TRDQILEA-
AAQIFRQKGFHAASMQDIAEAVNLQKASLYHHV-S-S-KQDILLALL-DQA-L----DLLTER-LMTVLK--
-----------------Q----DLPAD--E----KL-----RAA-VR--C----YLEALAE---RS----DL
----ASV-M----IL------E-----Y-RS--LD-P--ES--------LAR----HV---PR-R----DR-
FERL------W-------------------RD-LV---KEG-FD-S--GEF-C-ATDPA--MTARSLLGVM-
N------W----------T-I-------TWY-R-P---------NGPLT----------------I-QQIAD
-QIASLFLTGL------lcrsrdn------------------------------------------------
--
>UniRef100_UPI000375CFA9/1-215 TetR/AcrR family transcriptional regulator n=1 Tax=Streptomyces sp. Amel2xE9 TaxID=1157634 RepID=UPI000375CFA9
------------------------------------------------------mprqlRAEQTRTAIITA-
AADLFDRRGYERTSLGDIAEHARVTKGALYFHF-A-A-KEDLAQAIM-EAQ-S----RAARQA-VREVDG--
-----------------R----GCPSL--E----AL-----MRI-TF--A----LTRLSVE---NP-----I
----ARA-E----LR------------L-VT--GG-V--AV--------RPP----LR---HP-F----TE-
WLEL------V-------------------TR-KL---LGA-VR-E--ADV-HPDIDVH--AAAHSLVSFL-
V------G----------V-R------L-AC-R-P---------LEPVA-------R--------L-PRRIT
-EMWHLMIRGLVP----vprrprylslvaqlarearav----------------------------------
--
>UniRef100_A0A0M9YNM7/1-202 TetR family transcriptional regulator n=1 Tax=Streptomyces sp. WM4235 TaxID=1415551 RepID=A0A0M9YNM7_9ACTN
-----------------------------------------maaktttdsegtgdapvp------QRLLAV-
ATRLFAERGYDRTSVQEIVEAAGVTKGALYHYF-G-S-KDDLLHEVY-ARM-L----RLQQQR-LDAVAD--
-----------------S----DAPVE--E----RL-----RAA-AA--D----VVVTTIE---NL----DD
----AMI-F----FR------S-----M-HQ--LS-P--EK--------FKQ----VR---AE-R----RR-
YHER------F-------------------RA-LV---EEG-QR-T--GVF-STATPAD--LVVDYHFGSV-
H------H----------L-S-------TWY-R-E---------DGPLT----------------P-QQVAD
-HLADLLLRALR-----p------------------------------------------------------
--
>UniRef100_A0A1E7KKX1/1-197 TetR family transcriptional regulator n=1 Tax=Streptomyces oceani TaxID=1075402 RepID=A0A1E7KKX1_9ACTN
------------------------------------------------------mvsrs--PQRREELLAT-
AGEVFAAQGYDATTVRKIADAAGMLAGSLYYHF-D-S-KESMLDEIL-STF-L----NELWAR-YDAVLA--
-----------------A----GLGPR--E----TL-----EAL-VT--E----SFREIDQ---HR----DA
----VAI-Y----QR------Es--khL-A----D-H--PR--------FGY----LA---ES-Q----RK-
FEKA------W-------------------LG-TL---ERG-VA-A--GTF-RADLDVR--LTYRFVRDTV-
W-----------------V-A------ASWY-R-P---------GGHH--------S--------P-EEIAH
-QYLSMVLEGIA-----vrpq---------------------------------------------------
--
>UniRef100_UPI0009DD4D04/1-224 TetR family transcriptional regulator n=1 Tax=Massilia sp. 9096 TaxID=1500894 RepID=UPI0009DD4D04
---------------------------------------------------marrtkee-AAATRDNILDA-
AEQLFVEQGVSRTTLQHIATAAGVTRGAIYWHF-D-D-KGALFNAMM-DRA-T----LPLEAE-LQLLDQ--
-----------------S---eSADPL--A----DL-----RDY-LL--A----VLRRTVD---DP----GA
----RRV-F-----EiatlkvE-----F-VD--EM-D--AV--------RRR----RQ---YS-L----SN-
WMAR------A-------------------ER-RI---RLA-AD-K--GLI-ELCADPR--TLALAMWTMI-
D------G----------L-I------RSWM-F-D---------PASFD----------------L-LQLGQ
-CVIDPYIEGLRA----gkraapavtlpdgpgragrs-----------------------------------
--
>UniRef100_A0A238XI45/1-215 Transcriptional regulator, TetR family n=1 Tax=Haloechinothrix alba TaxID=664784 RepID=A0A238XI45_9PSEU
---------------------------------------------msstkqtadsgsgs--SSRRAELLAL-
AGTLFAERGFKSTTVRDIAEEAGILSGSLYHHF-D-S-KESMADEIL-RSF-L----DELFGT-YREIVA--
-----------------R----ELGPR--K----TL-----EAV-VA--T----SFEAVHN---HH----DE
----VAI-F----QN------Ea---kY-LV--QF-P--R---------FAY----LA---ER-N----AE-
FHEL------W-------------------TS-IL---AEG-VR-T--GAF-RADLDVE--LTYRFIRDTV-
W-----------------V-A------VHWY-K-P---------AGSLS----------------A-EDIAD
-EYLGIVLDGIAA----rrgrrpvrksag-------------------------------------------
--
>UniRef100_UPI00056EEEC5/1-191 TetR/AcrR family transcriptional regulator n=1 Tax=Thermus caliditerrae TaxID=1330700 RepID=UPI00056EEEC5
--------------------------------------------------------mvt---TTRDRILEE-
AARLFTQKGYEATSVQDLAEVLGLSKAALYHHF-R-S-KEEILYEVS-LLA-L----RGLVEA-GERALK--
----------------------EPDPK--R----AL-----LAF-MQ--G----HARFFEE---NY----PF
---fVTM-L----QG------------I-QS--LS-P--ER--------RAQ----TV---AL-R----DR-
HEGN------L-------------------RR-IL---RWG-ME-E--GAF-R-QVDVA--LAGRAILSML-
N------W----------M-I-------RWF-R-P---------GGPMR----------------A-EEVAQ
-FYFELILKGLE-----dgrs---------------------------------------------------
--
>UniRef100_A0A1Q8C016/1-200 TetR family transcriptional regulator n=1 Tax=Actinophytocola xinjiangensis TaxID=485602 RepID=A0A1Q8C016_9PSEU
-----------------------------------------------------mvtkqgKPSERRDALVRI-
AAELFAEQGYRATTVRHIGDAAGVLSGSLYHHF-D-S-KETILDELL-SSY-L----DELLAT-YRTVVD--
-----------------A----GHGPA--R----TL-----REL-VR--A----SFRSMAG---HR----AA
----ITV-L----QN------Er--nhL-RT--LP-----R--------FGY----LA---TT-E----DE-
VRHL------W-------------------IT-AL---REG-VE-T--GEF-RADLDPA--IAYRFLRDSV-
W------G----------S-V-------RWI-R-Q---------DGARS----------------L-DQLAD
-QYLTLTFDGLT-----atga---------------------------------------------------
--
>UniRef100_A0A0C5EG38/1-210 Uncharacterized protein n=2 Tax=Pseudomonas TaxID=286 RepID=A0A0C5EG38_9PSED
----------------------------------------------------mvrrtkeEAQETRKQILEA-
AEKAFYERGVARTTLADIAALAGVTRGAIYWHF-S-N-KADLVQAML-DTL-R----EPLDEM-ARASED--
-----------------E---eEIDPL--G----CM-----RKL-LV--H----LFHQIAL---DPk-trRI
---nEIL-F-----Hk----cE-----F-TD--EM-C--DL--------RRQ----RR---AA-S----LD-
CNVH------I-------------------EL-AL---RNA-VR-R--GQL-PENLDTA--RAAISIHAYI-
D------G----------I-L------YQWL-L-A---------PDSFE----------------L-HKEAE
-RWIDTGLDMLR-----lspslrn------------------------------------------------
--
>UniRef100_UPI0005A98B46/1-205 TetR/AcrR family transcriptional regulator n=1 Tax=Streptacidiphilus carbonis TaxID=105422 RepID=UPI0005A98B46
----------------------------------------------mttsrpttaaaap--ATRRDELLAT-
AAQVFARQGYDATTVREIADAAGMLAGSLYYHF-D-S-KESMLDEIL-SGF-L----DELWTG-YDAVLS--
-----------------A----GLGPR--E----TL-----EAL-VV--E----SFREIDR---HR----DA
----VAI-Y----QR------E-----R-HL--AG-Q--PR--------FGY----LT---DS-M----NR-
FEAA------W-------------------QG-TL---ERG-VA-E--GAF-RADLDLR--LVYRFVRDTV-
W-----------------V-A------ASWY-R-P---------GGRHD----------------A-AEIAR
-QYLSMLLDGIS-----tttrp--------------------------------------------------
--
>UniRef100_UPI000687621D/1-208 TetR/AcrR family transcriptional regulator n=1 Tax=Streptomyces mobaraensis TaxID=35621 RepID=UPI000687621D
-----------------------------------mkrverngrtgpygasacagrpvp------QRLLAA-
ATRLFADQGYDRTSVQEIVEAAGVTKGALYHYF-G-S-KDDLLHEIY-ARV-L----RQQQER-LDAVAG--
-----------------R----DAPVE--Q----RL-----RDA-AA--D----VAVTTIE---NL----DD
----TKI-F----FR------S-----M-HQ--LG-P--EQ--------YRR----VR---AE-R----RR-
YHER------F-------------------RA-LI---EEG-QR-T--GVF-SRATPAD--LVVDYHFGSL-
H------H----------L-G-------SWY-R-P---------DGPMT----------------P-REVGD
-HLADLLLRALR-----p------------------------------------------------------
--
>UniRef100_A0A0I9TZZ7/1-195 TetR family transcriptional regulator n=1 Tax=Mycobacterium haemophilum TaxID=29311 RepID=A0A0I9TZZ7_9MYCO
-------------------------------------------------------mtgq-ANSRRDELLGL-
AATMFAERGLRATTVRDIADGAGILSGSLYHHF-S-S-KEEMVDELL-RGF-L----DWLFAR-YREILD--
-----------------S----EANPL--Q----RF-----TGL-FM--A----SFEAIEH---RH----AQ
----VVI-Y----QD------E----aG-RL--SS-Q--PR--------FSY----IE---DM-N----RQ-
QRKM------W-------------------VE-VL---SEG-MH-E--GYF-RPDLDVD--LVYRFIRDTT-
W-----------------V-S------VRWY-Q-P---------GGSLT----------------A-GQVGQ
-QYLAIVLGGIT-----an-----------------------------------------------------
--
>UniRef100_UPI0004C65F64/1-214 TetR/AcrR family transcriptional regulator n=1 Tax=Streptomyces exfoliatus TaxID=1905 RepID=UPI0004C65F64
-----------------------------------------------msatkkktqasa-APERRRELLDT-
AAEVFAAQGYNATTVRKIADAAGMLAGSLYYHF-D-S-KESMLDEIL-STF-L----DELWQG-YDAVLA--
-----------------A----GLGPR--E----TI-----EAL-VT--E----SFREIDR---HR----AA
----VAI-Y----QK------E-----S-RH--LT-D--QP-------rFHY----LT---DS-Q----HK-
FEKA------W-------------------LG-TL---ERG-VA-A--GVF-RADLDVR--LTYRFVRDTV-
W-----------------V-A------ASWY-R-P---------GGRHS----------------P-EEIAR
-QYLSMVLDGVA-----vrparpggeaggl------------------------------------------
--
>UniRef100_UPI000834896C/1-214 TetR/AcrR family transcriptional regulator n=1 Tax=Nocardia vermiculata TaxID=257274 RepID=UPI000834896C
---------------------------------------------------------md-PQERKQLILDR-
SAEIFAHKGVSATTIREIADAVGVYSGALYHYF-P-S-KEAIVTELI-REY-I----EDLSTR-CTEVLA--
-----------------R----DLPPV--E----RL-----VAL-AT--I----ALETGEQ---YH----GA
----TSI-W----RR------Eg---eY-M---RE-R--LV--------AAD----MA---AS-A----DI-
MEMA------W-------------------RD-AI---REG-VV-T--GDL-RADIDPR--IFQELVYDAV-
W------H------------A------SRWF-R-P---------DAEHA----------------L-SELAR
-TMISVFVDGMRP----rdtdsgpasvqagpavaslsgh---------------------------------
--
>UniRef100_UPI0005645325/1-192 TetR/AcrR family transcriptional regulator n=1 Tax=Streptacidiphilus rugosus TaxID=405783 RepID=UPI0005645325
--------------------------------------------------------mpr---VRRAEILDA-
AAEVFADQGYNATTVRTIADQAGMLAGSLYYHF-D-S-KESMLEEIL-TRF-L----DGLWAG-YDAVLD--
-----------------A----GLGPR--A----TL-----EAL-VT--E----SFREIDR---HR----AA
----VAI-Y----QK------E----sG-QL--AR-Q--PR--------FAF----LA---DS-Q----QK-
FEKA------W-------------------LR-TL---ERG-VA-A--QAF-RADLDIR--LTYRFVRDTV-
W-----------------V-A------ASWY-R-P---------GGRHS----------------P-EEIAR
-QYLSMVLDGIA-----tp-----------------------------------------------------
--
>UniRef100_A0A1Q2KYH0/1-193 TetR family transcriptional regulator n=1 Tax=Planococcus maritimus TaxID=192421 RepID=A0A1Q2KYH0_9BACL
--------------------------------------------------------mkk-DKPKYRIIIDA-
AVTVIAENGYHQAQVSKIAKQAGVADGTIYLYF-K-N-KEDILISVF-EEK-M----SLFTDK-LMEILE--
-----------------T----EMPAS--D----KL-----KFM-IE--N----HFDVLSA---DR----HL
----SIV-T----QL------E-----L-RQ--SN-H--DL--------RMK----IN---GV-L----KE-
YLVL------L-------------------DV-IL---KEG-ME-S--GEF-DQDMDIR--LARQMVFGTM-
D------E----------T-I------TTWV-M-N---------DHKYD----------------L-VRLAP
-KVHRMLMKGMR-----a------------------------------------------------------
--
>UniRef100_A0A024P7G2/1-195 Fatty acid metabolism regulator protein n=1 Tax=Halobacillus karajensis TaxID=195088 RepID=A0A024P7G2_9BACI
-----------------------------------------------------mkknkp----KFKQIIDA-
AVEVIAENGYHSSQVSKIAKKAGVADGTIYLYF-K-N-KEDILVSLF-QEK-M----GQFIEK-IEQETT--
-----------------A----KQTAE--Q----KL-----LTL-IQ--T----HFKQLSA---DH----HL
----AIV-T----QL------E-----L-RQ--SN-K--EL--------RQK----IN---FV-L----KR-
YLNI------I-------------------DQ-IV---DEG-VE-E--ELF-RKNLDRR--LVRQMIFGTM-
D------E----------T-V------TNWV-M-K---------EQRYN----------------I-EDQAK
-EVHSLIVNGLA-----rnv----------------------------------------------------
--
>UniRef100_UPI00098856FF/1-195 TetR family transcriptional regulator n=1 Tax=Caenibacillus caldisaponilyticus TaxID=1674942 RepID=UPI00098856FF
-----------------------------------------------------mmkerp----KYRRIIDA-
AVDVIAEHGFHRAQVSKIAKKAGVADGTIYLYF-K-N-KEDILISLF-REK-M----GQFIEK-IQDEIR--
-----------------D----KPTIF--E----KL-----ETM-VN--V----HFSQLAL---DK----NM
----AIV-T----QL------E-----L-RQ--TN-K--NL--------RLK----IN---ES-L----KG-
YLAV------I-------------------DQ-IV---EQG-KR-D--GVF-RASIDTR--LARQMIFGTL-
D------E----------T-V------TNWV-M-N---------DHKYD----------------L-VALAK
-PVTELLINGL------saha---------------------------------------------------
--
>UniRef100_UPI0001B4C538/1-215 TetR/AcrR family transcriptional regulator n=1 Tax=Streptomyces griseoflavus TaxID=35619 RepID=UPI0001B4C538
------------------------------------------------------marqvRAEQTRATIITA-
AADLFDRQGYESTSLSDIVEHAQVTKGALYFHF-A-A-KEDLAHAIL-ELQ-S----ATSRRL-ARDTET--
-----------------R----GQTSL--E----AL-----MRL-TF--C----IARMSAE---DP-----V
----LRA-G----LR------------L-AT--GG-T--RP--------RPP----LS---HP-F----TE-
WLDI------V-------------------TS-RL---LGA-VK-E--SDV-HPDVDID--VVAHSLVCFF-
V------G----------T-R--------VV-G-R--------sRESVA------rQ--------P-RRTA-
-EMWQLLIRGLVP----vtrrarylslaarlereiapv----------------------------------
--
>UniRef100_A0A1E3S7G7/1-197 TetR family transcriptional regulator n=1 Tax=Mycobacterium intermedium TaxID=28445 RepID=A0A1E3S7G7_9MYCO
-------------------------------------------------------mtgq-ANSRRDELLAL-
AATMFAERGLRATTVRDIADGAGILSGSLYHHF-A-S-KEEMVDDLL-RGF-L----DWLFER-YQQIID--
-----------------N----EPNPL--E----RL-----KGL-FM--T----SFEAIEH---RH----AQ
----VVI-Y----QD------E-----AqRL--SS-Q--PR--------FSY----LE---ER-N----KQ-
QRMM------W-------------------VD-VL---NQG-IE-E--GYF-RGDLDVD--LVYRFIRDTT-
W-----------------V-S------VRWY-Q-P---------GGPLT----------------A-EQVGQ
-KYLAIVLGGIK-----tegv---------------------------------------------------
--
>UniRef100_A0A1V3ZY77/1-195 TetR family transcriptional regulator n=1 Tax=Rhodococcus rhodochrous TaxID=1829 RepID=A0A1V3ZY77_RHORH
--------------------------------------------------------mdp--HERRRQILDR-
SAQLFATKGIAATTIREIADEVGVYSGALYHYF-P-S-KEAIVTELI-REY-I----EDLSGR-CREITS--
-----------------R----TQSPV--E----RI-----EAL-AL--L----ALTTSED---YR----GA
----TTI-W----QR------Eg---eY-M---RD-R--LV--------EAD----LA---EI-A----DE-
VEKA------W-------------------RE-AI---AEG-VA-E--GTF-RDDIDPD--VFYQLMRDAV-
W------Q----------A-P-------RWH-R-P---------SAQRS----------------N-SDLAH
-EITRIFVDGFRP----rtg----------------------------------------------------
--
>UniRef100_A0A1J4NP50/1-215 TetR family transcriptional regulator n=1 Tax=Streptomyces mangrovisoli TaxID=1428628 RepID=A0A1J4NP50_9ACTN
------------------------------------------------------marqlRAEQTRATIITA-
AADLFDRRGYESTSLSDIVDHARVTKGALYFHF-A-A-KEDLAQAIL-ELQ-A----QQSRQI-ARDMEG--
-----------------R----GYSSL--E----SL-----MRT-TF--A----YARLAVE----G----PI
----PRA-G----LR------------L-AT--GE-V--EV--------RPP----LR---HP-Y----TE-
WLDI------T-------------------SR-RL---LGA-VR-E--SDV-HPDIDVD--AAAHSLVCFF-
V------G----------T-R--------LVgR-S---------LEPVA------rH--------P-RR-LA
-EMWHLIVRGLVP----vprraryltlathlereirta----------------------------------
--
>UniRef100_A0A1E8Q5N5/1-196 TetR family transcriptional regulator n=1 Tax=Mycobacterium grossiae TaxID=1552759 RepID=A0A1E8Q5N5_9MYCO
----------------------------------------------------mdkalpt----RRDELLVL-
AAAMFAERGLRATTVRDIADSAGILSGSLYHHF-K-S-KEQMVEEVL-RTF-L----DWLFDR-YREIVE--
-----------------S----ETDPL--A----RV-----EGL-FM--T----SFEAIEH---RH----AQ
----VVI-Y----QD------E-----A-KR--LS-G--LP-------qFAF----VE---ER-N----RE-
QRTM------W-------------------VD-VL---KQG-IA-E--GRF-RPDLDVD--LVYRFIRDTT-
W-----------------V-S------VRWY-Q-P---------GGPLT----------------A-EEVGR
-QYLAIVLGGITK----gt-----------------------------------------------------
--
>UniRef100_A0A0U2Z7Y1/1-192 TetR family transcriptional regulator n=2 Tax=Planococcus rifietoensis TaxID=200991 RepID=A0A0U2Z7Y1_9BACL
----------------------------------------------------------m-----KREIMQQ-
SIALFVDKGYSATSIQDIVDALGVTKGSFYYHY-K-S-KDALLMDIH-QQY-I----DELLTR-QESILQ--
-----------------E----AAPAK--D----KL-----AAI-VR--L----LIGDMEK---QG----PI
----ANI-Y----FR------E-----L-RH--LK-E--EN--------AKT----IR---AK-R----AE-
FREQ------I-------------------ES-VL---LAG-IE-S--GEF-RKELNPK--MIAFAVLGVT-
N-----------------W-S------YQWF-Q-P---------GGELA----------------T-GELAE
-LYTDFILHGVTP----vhprkp-------------------------------------------------
--
>UniRef100_A0A154MJ39/1-214 TetR family transcriptional regulator n=1 Tax=Amycolatopsis regifaucium TaxID=546365 RepID=A0A154MJ39_9PSEU
------------------------------------------------------mkssp--GSRRAELLAL-
AAKLFAERGYVSTTVRDIADAAGILSGSLYHHF-D-S-KESMADEIL-TGF-L----DELFGA-YAEIVA--
-----------------E----GKGPR--E----TL-----EAV-VV--A----SFESIHR---RP----AE
----VAI-Y----QA------E-----A-KH--LM-Q--LP-------rFGY----LA---DR-N----TE-
FREL------W-------------------NG-IL---TDG-IA-A--GAF-REDLDVE--LTYRFIRDTV-
W-----------------V-A------VRWY-N-P---------GGTLG----------------A-DDVAR
-QYLGILLDGIAT----ktrrrrgrvdepsagkrisg-----------------------------------
--
>UniRef100_UPI00040970A2/1-225 TetR family transcriptional regulator n=1 Tax=Pseudomonas syringae TaxID=317 RepID=UPI00040970A2
--------------------------------------------------mvrrtkeea--QITRSQILEA-
AEQAFYERGVARTTLADIATLAGVTRGAIYWHF-N-N-KADLVQAML-DSL-Q----EPLDEM-AEASQS--
-----------------E---dEEDPL--G----CM-----RNL-LI--H----LFHELAL---DPk-trRI
---nEIL-F-----Hk----cE-----F-TD--EM-C--DF--------RRQ----RQ---DN-A----IQ-
CHDR------I-------------------TL-GL---NNA-VR-Q--GQL-PKGLDTA--RAAVALFAYV-
N------G----------I-I------YQWL-L-V---------PDSFS----------------L-PAEAE
-QLVDVCLDML------rfsptllidsnrstatarqlapd--------------------------------
--
>UniRef100_A0A1V0W5C1/1-241 TetR family transcriptional regulator n=1 Tax=Burkholderia cenocepacia TaxID=95486 RepID=A0A1V0W5C1_9BURK
--------------------------------------------msnsnsstksrptrs--DAQRQAILDA-
ASLLFIEKGFVGTNINDIADAVGMTRTALYYYF-P-S-KESMLEALT-REV-T----ERASDL-TKEVAQ--
-----------------R---pELPPD--E----GL-----RQL-IL--G----HASLILT---HP----VQ
----FRV-V----ER------S-----E-SS--LP-D--AQ--------RNA----AQ---AA-R----RA-
VRND------F-------------------VN-VI---RRG-IE-Q--GVF-H-AVDAD--VAAFSIIGMC-
N-----------------W-C------A-WW---F---------DGRRH------aS--------I-DSVAE
-LIASLGLRMLR-----vestpdndgpaaaradirralagmhealatlesslhgkd----------------
--
>UniRef100_UPI0007A4C697/1-206 TetR/AcrR family transcriptional regulator n=1 Tax=Nocardia TaxID=1817 RepID=UPI0007A4C697
-----------------------------------------------mtgvtapdtvkr---TRRAELLGL-
AADLFAERGLRATTVRDIADSAGILSGSLYHHF-D-S-KESMVDEIL-RGF-L----DDLFGR-YREIAA--
-----------------A----GLSSR--D----TL-----ESL-VI--A----SYESFDR---HH----AA
----VAI-Y----QA------E-----A-KN--LR-D--VE-------rFGY----IR---DF-N----TE-
FREL------W-------------------HR-VL---AAG-VA-D--GSF-RAELDVE--LAFRFLRDTV-
W-----------------V-A------VRWY-T-P---------GGPIT----------------V-QTLAQ
-QYLTIVLDGLT-----vpegtak------------------------------------------------
--
>UniRef100_A0A0Q8T8B3/1-246 TetR family transcriptional regulator n=1 Tax=Acidovorax sp. Root217 TaxID=1736492 RepID=A0A0Q8T8B3_9BURK
-------------------------------mpsptvspprsadrppaspwapashreqQREAKRNAVLQA-
AAQLFNERGFHATSLDDIAARLNVTKPTLYYYV-K-N-KDEILLQCV-SKG-L----QMMLEG-IDASRA--
-----------------A----GGKAV--D----QL-----MTC-MQ--V----YARIVTE---DF---gKC
---lIRV-G------------D-----E-Q---LP-P--ES--------RAE----LR---RH-K----SA-
IDRE------F-------------------RR-LV---AEG-VQ-E--GSL-E-PCDPK--MTAFVIAGAL-
S-----------------W-I------GRWY-Q-P---------GGEYT----------------A-EQVAE
-QCIATLCQGVL-----rradgavvakapakrvrkaapaaaaaprkra------------------------
--
>UniRef100_UPI0004C0A57D/1-197 TetR/AcrR family transcriptional regulator n=1 Tax=Streptomyces sp. NRRL S-87 TaxID=1463920 RepID=UPI0004C0A57D
----------------------------------------------margtdaedapvp------QRLLAA-
ATRLFADRGYDRTSVQEIVEAAGVTKGALYHYF-G-S-KDDLLHEVY-ARM-L----RLQQER-LDAIAG--
-----------------S----DAPVE--E----RL-----RAA-AA--D----VVVTTIE---NL----DD
----AMI-F----FR------S-----M-HQ--LS-P--EK--------SRQ----VR---AA-R----RQ-
YHER------F-------------------RA-LV---EEG-QR-S--GVF-ATATPAD--LVVDYHFGSV-
H------H----------L-G-------TWY-R-A---------DGPMS----------------P-QEVAD
-HLADLLLRALR-----p------------------------------------------------------
--
>UniRef100_A0A101UY84/1-215 TetR family transcriptional regulator n=1 Tax=Streptomyces sp. RV15 TaxID=909626 RepID=A0A101UY84_9ACTN
------------------------------------------------------marqlRAEQTRMTIITA-
AADLFDRHGYESTSLSDIVEHAQVTKGALYFHF-A-A-KEDLAHAIM-ELQ-S----RASRQM-ATEMDA--
-----------------R----GHSSL--E----AL-----MRI-TF--G----ITRLSVE---SP-----I
----LRA-G----LR------------L-TT--GG-V--AV--------RPP----LT---HP-F----TE-
WLDM------T-------------------SR-RL---TGA-VK-E--SDI-HPDIDVD--AVAHSLVCSF-
V------G----------T-R--------VV-G-R----------SQEPv----trQ--------P-R-RVA
-EMWHILIRGVVP----vprraryltlatqlereirsa----------------------------------
--
>UniRef100_A0A1A9CKM3/1-245 Transcriptional regulator, TetR family n=1 Tax=Streptomyces sp. OspMP-M45 TaxID=1115570 RepID=A0A1A9CKM3_9ACTN
-mtgpvpveiladppraasgkilgreprslrwtayarksmdstrgqvatvakgmegdgt---PVPQRLLAA-
ATRLFAEQGYDRTSVQEIVEAAGVTKGALYHYF-G-S-KEDLLQEVY-ARV-L----RLQQER-LDAYAN--
-----------------A----DAPIE--R----RL-----RDA-AA--D----VVVTTID---NL----DD
----AAI-F----FR------S-----M-HH--LS-P--EK--------NKQ----VR---LE-R----RR-
YHER------F-------------------RA-LI---EEG-QR-T--GVF-STATPAD--LVVDYHFGSV-
H------H----------L-S-------TWY-R-P---------GGPLS----------------R-QEVAD
-HLADLLLRALR-----p------------------------------------------------------
--
>UniRef100_A0A2K1FL58/1-210 TetR family transcriptional regulator n=1 Tax=Pseudomonas gingeri NCPPB 3146 = LMG 5327 TaxID=707248 RepID=A0A2K1FL58_9PSED
----------------------------------------------------mvrrtkeEAQETRSQILEA-
AEKAFYERGVARTTLADIATLAGVTRGAIYWHF-S-N-KADLVQAML-DSL-R----EPLDDM-AKASED--
-----------------Q---dELDPL--G----CM-----RQL-LV--H----YFQQVAL---DP----KV
rrinEIL-F-----Hk----cE-----F-TD--EM-C--DL--------RRQ----RR---AA-S----LD-
CNVH------I-------------------EL-AL---RNA-VS-R--GQL-PENLDTA--RAAISIHAWI-
D------G----------I-L------YQWL-L-A---------PDSFN----------------L-ADDAE
-RWVDTGLDM-------lllspslrn----------------------------------------------
--
>UniRef100_A0A1I1K634/1-197 Transcriptional regulator, TetR family n=2 Tax=Bacillus TaxID=55087 RepID=A0A1I1K634_9BACI
-------------------------------------------------------mkrn--KPKYKQIIDA-
AVVIIAENGYHQAQVSKIAKQAGVADGTIYLYF-K-N-KEDILVSLF-QEK-M----GYFVEQ-IEEEIR--
-----------------G----KKSSA--E----KL-----LVL-IK--K----HFQILSD---DV----HL
----ATV-T----QL------E-----L-RQ--SN-K--EL--------RLR----IN---DV-L----RG-
YLTV------I-------------------DR-II---REG-KE-N--GEF-LPDLSVK--LARQMIFGTI-
D------E----------T-A------TTWV-M-N---------EQHYS----------------L-TELAD
-SVHSLLIGGC------gckvqs-------------------------------------------------
--
>UniRef100_UPI0007BF81CE/1-195 TetR family transcriptional regulator n=1 Tax=Bacillus horikoshii TaxID=79883 RepID=UPI0007BF81CE
--------------------------------------------------------mkq-QKPKYKQIIDA-
AVIVIAENGYHQAQVSKIAKQAGVADGTIYLYF-K-N-KEDILISLF-QEK-M----GFFIEK-IRQEIA--
-----------------G----KSTST--E----KL-----LTL-IE--K----HFSLLAA---DH----HL
----AIV-T----QL------E-----L-RQ--SN-L--EL--------RLK----IN---EV-L----KG-
YLHV------V-------------------DE-IL---VAG-TK-N--GEL-RSDLDVR--LARQMVFGTI-
D------E----------T-I------TTWV-M-N---------DQKYD----------------L-TSIAP
-RVHDLLIRG-------fgatp--------------------------------------------------
--
>UniRef100_A0A1M5AMF3/1-212 Transcriptional regulator, TetR family n=1 Tax=Desulfacinum infernum DSM 9756 TaxID=1121391 RepID=A0A1M5AMF3_9DELT
-----------------------------------------------mtasapprsrls-AEERRRKILEA-
AIRLFSQKGFQGTTVRDLARQAGVSEAMLYQHF-P-S-KEALYHAIL-EGK-V----EEMRSA-WDLDWG--
-----------------A----LGDVP--T----VL-----RRV-VR--S----FLQRHAS---DP----AF
----VRI-V----LF------------S-AL--EG-H--EL-------aRDF----VR---GP-R----AR-
FLEL------L-------------------SS-YL---RKG-MN-D--GTV-R-DLDGD--LAARLLIGMA-
H------Y----------V-V------LLRE-V-Fg-------eG--FTk----glD--------L-EDLSD
-AIADVFWRGIR-----gedpegre-----------------------------------------------
--
>UniRef100_A0A0A2TDG5/1-196 TetR family transcriptional regulator n=1 Tax=Pontibacillus yanchengensis Y32 TaxID=1385514 RepID=A0A0A2TDG5_9BACI
--------------------------------------------------------mkk-NKPKYKQIIDA-
AVEVIAENGYHSSQVSKIAKKAGVADGTIYLYF-K-N-KEDILVSLF-QEK-M----GQFIEK-IEEEIQ--
-----------------T----KSNAK--E----KL-----LSM-VE--M----HYSQLAK---NH----QL
----AIV-T----QL------E-----L-RQ--SN-K--EL--------RLK----IN---DV-L----KR-
YLEV------I-------------------DH-IV---QEG-MD-E--KHF-DPSLDMR--LVRQMVFGTL-
D------E----------T-V------TNWV-M-N---------EQKYD----------------L-MQQAN
-GVHQLLINGLS-----qsre---------------------------------------------------
--
>UniRef100_A0A1F8R036/1-190 Uncharacterized protein n=1 Tax=Chloroflexi bacterium RBG_16_58_14 TaxID=1797654 RepID=A0A1F8R036_9CHLR
----------------------------------------------------------m----TRDEILEA-
AAQIFREKGFHAASMQDIAEAVNLQKASLYYHV-S-S-KQEILLDLL-NRA-L----DLLIEH-IEQASA--
-----------------Q----PLPPD--E----KI-----RHA-IA--V----YLQTMLD---NR----DL
----AAV-L----LL------E-----H-RS--LE-P--QY--------HAR----HI---PR-R----DR-
FEHL------W-------------------RD-MI---QEG-EE-T--GVF-A-CADPD--LAARYLMGVM-
N------W----------T-I-------TWY-R-P---------DGSLS----------------P-GDLAC
-QYGDLFLAGLL-----rreeg--------------------------------------------------
--
>UniRef100_UPI000A56AED0/1-215 TetR/AcrR family transcriptional regulator n=1 Tax=Streptomyces sp. F-7 TaxID=573566 RepID=UPI000A56AED0
------------------------------------------------------marqvRAEKTRATIITA-
AADLFDRQGYEATSLSDIVEHARVTKGALYFHF-A-A-KEDLAHAIL-ELQ-S----ATCRRL-ARDTGA--
-----------------R----GRTSL--E----AL-----MRL-TF--C----MARMFAE---DP-----V
----LRA-G----LR------------L-AT--GA-T--RP--------RPP----LS---HP-F----TE-
WLEI------V-------------------SA-RL---AAA-VE-E--SDI-HPDTDID--VVAHSLVCFF-
V------G----------T-R--------VV-G-R--------tREPVT------rQ--------P-RRTA-
-EMWQLLLRGLVP----vtrrarylslaarleretapl----------------------------------
--
>UniRef100_UPI00036448D2/1-212 DNA-binding transcriptional repressor AcrR n=1 Tax=Pantoea sp. A4 TaxID=1225184 RepID=UPI00036448D2
---------------------------------------------------marktkaq-ALETRQQILDA-
AVELFSHQGVSATSLAEIAAAAGVTRGAIYWHF-K-N-KADLLHAIW-LET-D----AGLDSV-ELEYQT--
-----------------K---yPGDPL--S----VL-----RSM-LI--Y----LFEATAK---DPq-rrAL
---mEII-F----HK-----cE-----F-VG--EM-A--AL--------QHI----QQ---TL-L----LA-
CYDK------I-------------------EE-IL---REC-IE-A--GQL-PATLNTR--QAALIMRGYV-
N------G----------M-M------ESWL-F-T---------PETFD----------------L-AEDAP
-QLVETFIDMLR-----fsptlsqrp----------------------------------------------
--
>UniRef100_A0A1A9EV30/1-210 Uncharacterized protein n=2 Tax=Marinobacterium aestuarii TaxID=1821621 RepID=A0A1A9EV30_9GAMM
---------------------------------------------------mvrrtkee-ALETRNSLMAA-
ALEQFCEKGIARTTLSDIATAAGVTRGAFYWHF-K-N-KVELFEALW-AQL-R----NPL-DE-LAELSE--
-----------------Np--qEPQPV--E----KL-----REL-IM--L----LLQMVVS---DPv-hqHI
----FRL-M----IN------R-------NE--LD-G--EL--------REIg-ahMQ---LM-H----GQ-
FRAR------T-------------------AR-IL---TNA-VN-Q--GQL-PADLPVE--LATFMLHSMV-
D------G----------L-I------ANWF-A-D---------DNEVD----------------M-QAEAP
-VIVDAILVMLR-----qgfgasr------------------------------------------------
--
>UniRef100_UPI000985277B/1-196 TetR family transcriptional regulator n=1 Tax=Virgibacillus proomii TaxID=84407 RepID=UPI000985277B
--------------------------------------------------------mkk-NKPKYNQIIEA-
AVQVIAENGYHASQVSKIAKKAGVADGTIYLYF-K-N-KEDILISVF-EEK-M----GQFINR-ISDEIK--
-----------------K----KDNAN--D----KL-----YVL-IQ--M----HFRQLSE---DP----HL
----AVV-T----QL------E-----L-RQ--SN-P--AL--------RIQ----IN---KV-L----KP-
YLAV------I-------------------DS-II---QEG-IE-E--KIF-RNKLNIT--LVRQMIFGTL-
D------E----------T-V------TNWV-M-K---------ERKYN----------------L-VQQAL
-EVHTLLTEGITS----ekn----------------------------------------------------
--
>UniRef100_UPI0003FF399B/1-195 TetR family transcriptional regulator n=1 Tax=Bacillus cihuensis TaxID=1208599 RepID=UPI0003FF399B
--------------------------------------------------------mnr-NKPKYKQIIDA-
AVVVIAQNGYHQAQVSKIAKQAGVADGTIYLYF-K-N-KEDILISLF-HEK-M----GYFVEQ-IEEEIK--
-----------------E----TMSAA--E----KL-----LVM-IR--K----HFQILAS---DA----NL
----AIV-T----QL------E-----L-RQ--SN-L--EL--------RER----IN---DV-L----RD-
YLQI------V-------------------DT-II---LEG-KE-N--GEF-QSNLDVR--LTRQMVFGTI-
D------E----------T-A------TSWV-M-N---------DQKYS----------------L-PDLAE
-SVHQLLLGGC------gaki---------------------------------------------------
--
>UniRef100_UPI00082BD194/1-197 TetR/AcrR family transcriptional regulator n=1 Tax=Actinomadura hibisca TaxID=68565 RepID=UPI00082BD194
--------------------------------------------------mrggtvrss---AVERRILDA-
AVRLFAERGFDGTSVQQVVAAAAVTKGALYHYF-D-S-KDDLLYEIY-HSL-I----TRQLAD-LDRVLA--
-----------------A----GLPPA--D----TV-----REV-IA--A----LVRSTAE---HI----DE
----AKV-F----GR------E-----M-HR--LD-D--AR--------MHA----VR---AD-R----RR-
YHVA------F-------------------RK-VV---ADA-QA-A--GVF-AADASAE--TVTLVALGMV-
N------Q----------M-P-------QWY-R-A---------DGPKS----------------A-DRIAD
-EVAAFVLAGLRP----r------------------------------------------------------
--
>UniRef100_A0A1V4CWB5/1-211 TetR family transcriptional regulator n=1 Tax=Streptomyces antioxidans TaxID=1507734 RepID=A0A1V4CWB5_9ACTN
-------------------------------------------------------mtps--AERRRELLST-
AAEVFAAQGYNATTVRRIADEAGMLAGSLYYHF-D-S-KESIVDEIL-STF-L----NELWAG-YDEVLD--
-----------------A----GLGPR--E----TV-----EAL-VT--E----SFREIDR---HH----AA
----VAI-Y----QK------E----sK-HL--ST-Q--PR--------FGY----LT---ES-Q----GR-
FERA------W-------------------LG-TL---ERG-VA-E--GVF-RADLDVR--LAYRFLRDTV-
W-----------------I-A------ASWY-R-P---------GGQHS----------------P-EEIAR
-QYLSMVLDGITPr-eEqtgrdrtpqetprrp----------------------------------------
--
>UniRef100_UPI000A1F746A/1-210 TetR family transcriptional regulator n=1 Tax=Pseudomonas TaxID=286 RepID=UPI000A1F746A
----------------------------------------------------mvrrtkeEAQETRSQILEA-
AEKAFFERGVARTTLSDIASLAGVTRGAIYWHF-S-N-KADLLQAML-DTL-H----EPLDEL-AKASES--
-----------------E---dEPDPL--G----CM-----RQL-LI--H----LFHQVAL---DPk-trRI
---nEIL-F-----Hk----cE-----F-TD--EM-C--DL--------RQQ----RR---TA-S----LD-
CNVR------I-------------------AL-TL---SNA-VN-R--GQL-PADLDTA--RAAISIHAFI-
D------G----------I-L------YQWL-L-A---------PDSFE----------------L-YAEAE
-RWVDTGLDML------rwspslrk-----------------------------------------------
--
>UniRef100_A0A2K8NAP4/1-210 TetR family transcriptional regulator n=1 Tax=Kyrpidia sp. EA-1 TaxID=2055160 RepID=A0A2K8NAP4_9BACL
--------------------------------------------------mrkdrakyv-------AILQA-
AVKVMAESGYYNAQVSRIAREAGVADGTVYLYF-K-N-KEDILISIL-RET-I----GEIIER-VQAALT--
-----------------G----LEDPA--E----ML-----HRL-VF--L----YFRGLAE---TK----DL
----AMV-T----QV------H-----L-RQ--TN-P--DV--------RRK----IG---DI-M----RP-
YYRI------I-------------------DR-II---ERG-VE-R--GMF-RPTIDRR--IARRMIFGTM-
D------E----------T-V------TAWV-L-T---------GAKYD----------------L-VALAG
-PVVDLLLGGLVR----rederwrrepdrkeslg--------------------------------------
--
>UniRef100_A0A1S2BLM1/1-217 DNA-binding transcriptional repressor AcrR n=1 Tax=Pluralibacter gergoviae TaxID=61647 RepID=A0A1S2BLM1_PLUGE
---------------------------------------------------maqktkqq-AMETRQHILDV-
ALRLFSQQGVSSTSLAEIAKAAGVTRGAIYWHF-K-N-KSDLFCEIW-QLS-E----SCITDK-ETEYRA--
-----------------Q---lPGDPL--S----VL-----TNI-LIyiL----EATVMEE---RR----RL
l--mEII-F----HK-----cE-----F-VG--EM-A--AV--------RHQ----QR---NL-C----IE-
SYDR------I-------------------EQ-IL---NEC-IA-A--GQL-PEDLLTR--QAAILMRSYI-
S------G----------I-V------ENWL-F-A---------PDSFE----------------L-KKEAR
-NYVNILLEM-------yqfcptlraapqaess---------------------------------------
--
>UniRef100_A0A2H5ZQV8/1-230 HTH-type transcriptional repressor KstR2 n=1 Tax=bacterium HR31 TaxID=2035426 RepID=A0A2H5ZQV8_9BACT
----------------------------miglgrlreravrrrdsltidrstqprsrgg---TNRDRLLEV-
AARLFHAKGYSATSIRDLARALGLETASLYHYM-D-S-KESLLYEIA-RRC-Q----ERLLEA-VEAVVR--
-----------------S----PRPAL--D----KL-----RDF-VR--V----HVTWMIQ---DR----DA
----YAV-L----LS------E-----M-KS--LS-G--RR--------RQA----LV---RL-R----DA-
YEER------L-------------------MR-VL---EEG-QR-Q--GEV-RADVPVR--YLRLALLNLL-
N------W----------T-L-------YWY-R-P---------DGPLG----------------P-AELAE
-LLTSVFLDGVRP----regsgnttaqrg-------------------------------------------
--
>UniRef100_UPI000463F839/1-199 TetR/AcrR family transcriptional regulator n=1 Tax=Tomitella biformata TaxID=630403 RepID=UPI000463F839
----------------------------------------------------mgkadss-KSERRAELLGI-
AAALFAERGLRATTVRDIADAAGILSGSLYHHF-D-S-KESIVDEIL-RGF-L----DALFGR-YREIVA--
-----------------A----GEDSR--A----TL-----EAL-VR--V----SFESIDN---WH----SA
----VAI-Y----QD------E-----AkRL--AT-L--PR--------FDY----LA---DR-N----RE-
FRHL------W-------------------LT-VL---HEG-AE-D--GSF-REGLDVE--IAYRFIRDTV-
W-----------------V-A------VRWY-R-P---------GGPRA----------------I-DTIAN
-EYLSIVLDGI------sads---------------------------------------------------
--
>UniRef100_D9XT16/1-223 TetR transcriptional regulator n=1 Tax=Streptomyces griseoflavus Tu4000 TaxID=467200 RepID=D9XT16_9ACTN
----------------------mgrssvgnrvprptrtesdterrvaavprttdgdgtp----VPQRLLAA-
ATRLFAEQGYDRTSVQEIVEAAGVTKGALYHYF-G-S-KDDLLHEVY-ARV-L----RLQQER-L-DHFA--
-----------------G----ADEPI--E---kRL-----RGA-AA--D----VVVTTIE---NL----DD
----ASI-F----FR------S-----M-HH--LG-P--EK--------NKQ----VR---AE-R----RR-
YHER------F-------------------RA-LI---EEG-QR-E--GVF-STATPAD--LVVDYHFGSV-
H------H----------L-S-------TWY-R-P---------DGPLS----------------P-QEVAD
-HLADLLLRALR-----p------------------------------------------------------
--
>UniRef100_UPI0006E34805/1-199 TetR/AcrR family transcriptional regulator n=1 Tax=Streptomyces pathocidini TaxID=1650571 RepID=UPI0006E34805
--------------------------------------------marttdgdsgttpvp------QRLLAA-
ATRLFADRGYDRTSVQDIVEAAGVTKGALYHYF-G-S-KDDLLHEIY-GRV-L----RLQQER-LDAFAD--
-----------------A----DAPVE--Q----RL-----RDA-AA--D----VVVTTIA---NL----DD
----AAI-F----FR------S-----M-HQ--LS-P--EK--------LKQ----VR---AE-R----RR-
YHER------F-------------------RA-LV---EEG-QA-A--GVF-STATPAD--LVVDYHFGSV-
H------H----------L-S-------TWY-R-P---------DGSMT----------------P-QQVAD
-HLADLLLRALR-----p------------------------------------------------------
--
>UniRef100_UPI000429439F/1-202 TetR/AcrR family transcriptional regulator n=1 Tax=Microbacterium luticocti TaxID=451764 RepID=UPI000429439F
-------------------------------------------------mprttrtkteQSSERRDQILAI-
AAHLIARRGYSSTTVRDIADEAGILSGSLYHHF-S-S-KEAILEEIL-RSF-L----SGLLAK-FEEIAD--
-----------------S----DAGPR--E----VL-----DKL-IE--H----AFVAIEQ---QH----DA
----VAL-Y----QN------E----sA-FL--AT-Q--KG--------FEF----LE---KD-S----MR-
IEKL------W-------------------LA-QL---RDG-QE-R--GEL-RDSFDAF--VAYRFIRDAV-
W------S----------T-V-------RWY-R-P---------G-RGH-------T--------A-ASLAE
-NFLDLLHNGI------lae----------------------------------------------------
--
>UniRef100_A0A179STC5/1-194 TetR family transcriptional regulator n=1 Tax=Bacillus litoralis TaxID=152268 RepID=A0A179STC5_9BACI
---------------------------------------------------------mkQKKPKYKQIIDA-
AVIVIAENGYHQAQVSKIAKQAGVADGTIYLYF-K-N-KEDILVSLF-QEK-M----GVFIEK-IEDEIR--
-----------------S----VETAA--E----KL-----FTL-IE--T----HFSLLAE---DH----HL
----AIV-T----QL------E-----L-RQ--SN-K--EL--------RLR----IN---EV-L----KG-
YFNV------V-------------------DK-II---TAG-KE-T--GEF-REALDHR--LARQMIFGTI-
D------E----------T-V------TTWV-M-N---------DQKYD----------------L-TKQAK
-QVHDLFVYGFT-----ks-----------------------------------------------------
--
>UniRef100_UPI000C7CB90A/1-194 TetR family transcriptional regulator n=1 Tax=Salirhabdus sp. Marseille-P4669 TaxID=2042310 RepID=UPI000C7CB90A
-----------------------------------------------------mkknrp----KYKQIIDA-
AVEVIAENGYHASQVSKIAKKAGVADGTIYLYF-K-N-KEDILVSMF-EEK-M----GQFIEI-IKEEIA--
-----------------T----KSNAN--E----KL-----YTL-IE--M----HFTQLAQ---DH----HL
----AIV-T----QL------E-----L-RQ--SN-K--EL--------RLK----IN---RV-L----RG-
YMEI------V-------------------DS-IL---QEG-ME-E--GVF-YKEMNSK--LIRQMIFGTL-
D------E----------V-V------TNWV-M-K---------EQKYD----------------L-VSQVS
-DVHHFIIHGLK-----nk-----------------------------------------------------
--
>UniRef100_A0A2M6YJG8/1-216 TetR family transcriptional regulator n=1 Tax=Syntrophobacteraceae bacterium CG07_land_8_20_14_0_80_61_8 TaxID=1974095 RepID=A0A2M6YJG8_9DELT
---------------------------------------------------msrsprgk-NSDKRPRILDA-
AVKVFARKGFFQARVAEIAREAEVADGTIYLYF-K-N-KDDLLISIF-EEK-M----RQVIAS-FRSAIA--
-----------------R----ETDAR--A----RL-----RCL-IR--M----HLEGFQA---YP----EL
----AAV-L----QV------E-----L-RQ--SS-R--FM--------REY----EK---VE-L----RQ-
YFDL------I-------------------GD-IV---VQG-QG-E--GLF-RQDLPLS--LVKRMIFGTL-
D------E----------V-V------STWV-T-A---------GSSYD----------------L-EGLAE
-PLLDLFLGGIQN----ratgstanrgegnektgg-------------------------------------
--
>UniRef100_A0A1Q4DTR9/1-193 TetR family transcriptional regulator n=1 Tax=Pseudonocardia sp. 73-21 TaxID=1895809 RepID=A0A1Q4DTR9_9PSEU
---------------------------------------------------mtatrtav-----PDRLLAA-
ATQLFAKQGYDGTSVAQIVDAAGVTKGALYHYF-S-S-KDELLHEVY-ARV-L----RLQSRR-LDEIAD--
-----------------G----PGTPA--E----RL-----HAA-AR--D----VVLTSIA---NL----DD
----TTI-F----QR------S-----V-HL--LG-P--EP--------RER----VR---QG-R----RA-
YHER------F-------------------RE-MV---HDG-QA-S--GEL-RSDVHAD--LAVSYFFGAV-
H------H----------L-G-------SWY-R-P---------AGALT----------------A-EDVGR
-QFADLLLRGLT-----w------------------------------------------------------
--
>UniRef100_A0A1M7P6K8/1-223 Transcriptional regulator, TetR family n=1 Tax=Streptomyces paucisporeus TaxID=310782 RepID=A0A1M7P6K8_9ACTN
----------------------marsttsddggtgtaagtgsggasggasgggpsaavp------ERLLAE-
ATRLFAERGYDRTSVQEIVEAAGVTKGALYHYF-G-S-KDDLLHEIY-ARV-L----RLQTER-LDTIAA--
-----------------R---hEVAVP--E----RL-----AEA-AA--D----VVVTSIQ---NL----DD
----TKI-F----FR------S-----M-HQ--LS-P--EK--------QKA----VR---AE-R----RR-
YHER------F-------------------RS-LV---EEG-QR-D--GHF-RPGLRPD--LVVDFFFGSV-
H------H----------L-G-------TWY-H-A---------DGPLS----------------A-EQVAT
-EFSDLLLHSVR-----qp-----------------------------------------------------
--
>UniRef100_A0A0A8JM27/1-195 Transcriptional regulator n=1 Tax=Bacillus sp. (strain OxB-1) TaxID=98228 RepID=A0A0A8JM27_BACSX
-----------------------------------------------------mnlkrd--KPKYKQIVDA-
AVIVIAENGYHQAQVSKIAKEAGVADGTIYLYF-K-N-KEDILINVF-REK-M----AIFINE-LEEILK--
-----------------R----NHTVS--E----LL-----YAL-IE--N----HFRILHE---DR----HL
----AIV-T----QL------E-----L-RQ--SN-K--EL--------RTR----IN---NV-L----RE-
YLAL------L-------------------DQ-IL---KKG-IE-N--GEL-DADLDIR--LARQMVFGTM-
D------E----------T-L------TTWV-I-N---------DQKYD----------------L-MELSP
-KVHKLIMHGL------sr-----------------------------------------------------
--
>UniRef100_A0A0N0YDC1/1-201 TetR family transcriptional regulator n=2 Tax=Thermoactinomycetaceae TaxID=186824 RepID=A0A0N0YDC1_THEVU
------------------------------------------------------makrt--GEKYEAIIDA-
ATRVIAEYGYHNAQVSKIAREAKVADGTIYLYF-E-N-KDDVLISLF-SEK-M----GAFISR-AEEELA--
-----------------Q----VDSAV--D----QL-----YKL-IC--L----HFEHLEK---DH----QL
----AIV-T----QI------E-----L-RQ--SN-P--EV--------RKG----IG---EI-L----KR-
YLDV------I-------------------DG-IV---EKG-MR-E--GVF-RQDLDVR--ITRRMIFGTL-
D------E----------T-V------TSWI-M-K---------DHKYR----------------L-MDQVD
-ELHRLFVNGM------gsqrndana----------------------------------------------
--
>UniRef100_UPI000C7F698B/1-202 TetR/AcrR family transcriptional regulator n=1 Tax=Mycobacterium sp. QGD 101 TaxID=1867256 RepID=UPI000C7F698B
-------------------------------------------------------mttp--ASRRDELLEL-
AATMFAERGLRATTVRDIADSAGILSGSLYHHF-S-S-KEEMVDEVL-RGF-L----DWLFGR-YQEIVA--
-----------------T----EPNPL--E----RF-----KGL-FM--A----SFEAIEH---RH----AQ
----VVI-Y----QD------E-----AkRL--SS-Q--PR--------FSY----VD---ER-N----KE-
QRKM------W-------------------LD-VI---NQG-IE-E--GYF-RPDLNVD--LVYRFIRDTT-
W-----------------V-S------VRWY-Q-P---------GGPLT----------------A-EQVGR
-QYLAIVLGGITA----getkestna----------------------------------------------
--
>UniRef100_W5WJW5/1-200 Uncharacterized protein n=2 Tax=Kutzneria TaxID=43356 RepID=W5WJW5_9PSEU
---------------------------------------------------------ms-KQGRRAELLAL-
AARMFAERGFLATTVRDIADAAGILSGSLYHHF-D-S-KESMVDEIL-TGF-Q----DELFGR-YQEITG--
-----------------S----GLPPR--A----AL-----EAV-VV--A----SFEAIDR---HH----DA
----VAI-Y----QN------E-----AkYL--AQ-F--ER--------FGY----LD---DR-N----AE-
FRKL------W-------------------VG-LL---EDG-VR-E--GAF-RPDLDVE--LVYRFIRDTV-
W-----------------V-A------VHWY-R-P---------GGELS----------------A-QAVAD
-QYLSVVLDGIAT----rrrpvrkg-----------------------------------------------
--
>UniRef100_D3PSA0/1-201 TetR family transcriptional regulator n=2 Tax=Meiothermus ruber TaxID=277 RepID=D3PSA0_MEIRD
----------------------------------------------mandrsfeeareg-KANRRSEILNA-
AGQLFSRQGFHATSMRDLAKAVNLQGGSLYAHI-Q-S-KEEVLFELV-NRA-A----DEFLSS-AEAVPS--
----------------------DLSPR--E----QL-----ERL-VR--G----HLEVIVR---EL---dNA
----TVF-F----H-------E-----W-KF--LN-P--DL--------QRK----IT---AR-R----DA-
YEAH------F-------------------RR-VI---EAG-VQ-Q--GQF-Q-VEDVR--LATLFVLSAL-
N-----------------W-T------YHWY-R-P---------GGKLT----------------L-EALSS
-HYCKLIFRT-------lgaq---------------------------------------------------
--
>UniRef100_A0A1H7RXE4/1-223 Transcriptional regulator, TetR family n=1 Tax=Nonomuraea pusilla TaxID=46177 RepID=A0A1H7RXE4_9ACTN
----------------------------------mvgvttrknsgtatpakrqrassgp-ASERRDHLVKL-
AAELFARKGFQATTVREIADEAGILSGSLYHHF-D-S-KETIVDEVL-STF-L----DDLIAR-YRAALD--
-----------------S----GKDAR--D----VL-----TDM-VR--I----GFGTLEP---HR----AA
----ITV-M----QN------Dw---nY-LR--QF----ER--------FNY----LV---KA-E----EE-
VEQI------W-------------------VT-QI---KAG-QA-A--GLF-RPDVDPK--LTYRMIRDTI-
W-----------------V-A------VRWF-R-P---------NGRLN----------------T-NALAD
-HYITVLFDGLAT----gerttqqa-----------------------------------------------
--
>UniRef100_UPI0009352D81/1-195 TetR/AcrR family transcriptional regulator n=1 Tax=Rhodococcus coprophilus TaxID=38310 RepID=UPI0009352D81
---------------------------------------------------------md-PQERKRQILDR-
SAEIFARKGVTATTIRDIAEAVGVYSGALYHYF-P-S-KEAIVTELI-REY-L----EDLTQR-CSEVMA--
-----------------R----SLPPV--E----RL-----EAL-AG--V----ALTTSED---YH----GA
----TSI-W----RRe----gE-----Y-MR--ER----VV--------EAD----MV---ET-A----DA-
MQVA------W-------------------RD-TI---AEG-IE-D--GTF-RTDIDPE--IFRELLYDAV-
W------H------------A------SRWF-R-S---------GPEHT----------------T-ADLAH
-TVITVFVDGLR-----rrdd---------------------------------------------------
--
>UniRef100_UPI000415F869/1-194 TetR family transcriptional regulator n=1 Tax=Cohnella thermotolerans TaxID=329858 RepID=UPI000415F869
-------------------------------------------------------masr-KKEKFDAILDA-
AQKVIAESGYHNAQVSRIAKEAGVADGTIYLYF-K-N-KEDILISLF-RER-L----GDLVER-FHASVR--
-----------------E----TGSAG--E----AL-----RAI-CE--I----HFTALEN---NV----EL
----AYV-T----QI------E-----L-RQ--SS-L--EL--------RKA----IG---EV-V----KT-
YIKL------I-------------------ED-VL---AQG-IA-A--GEF-RADLDVK--LTRLLVFGAM-
D------E----------V-V------TSWL-I-A---------GRKYS----------------L-AAQVE
-KIVEFFLKGLK-----a------------------------------------------------------
--
>UniRef100_UPI0009FB306B/1-194 TetR family transcriptional regulator n=1 Tax=Planococcus versutus TaxID=1302659 RepID=UPI0009FB306B
-------------------------------------------------------mvrk-DKPKYKQIIDA-
AVIVIAENGYHQAQVSKIAKQAGVADGTIYLYF-K-N-KEDILISVF-QEK-M----GVFVSK-LEQIIA--
-----------------R----DLTAS--S----KL-----GLM-IE--S----HFELLAS---DI----HL
----AIV-T----QL------E-----L-RQ--SN-P--EL--------RTK----IN---DV-L----RE-
YLKL------M-------------------DQ-IL---VKG-ME-D--GEF-DAKMDIR--LARQMVFGTM-
D------E----------T-I------TTWV-M-N---------DHKYD----------------L-IELAP
-KVQRLLLKGMQ-----a------------------------------------------------------
--
>UniRef100_A0A1Q5GK55/1-200 TetR family transcriptional regulator n=1 Tax=Streptomyces sp. CB01580 TaxID=1703933 RepID=A0A1Q5GK55_9ACTN
-------------------------------------------mtkvtdgepeepapvp------QRLLAA-
ATRLFAEQGYDRTSVQEIVEAAGVTKGALYHYF-G-S-KEDLLQEVY-ARV-L----RLQQER-LDAFAG--
-----------------A----DAPVE--K----RL-----RDA-AA--D----VVVTTIE---NL----DD
----AAI-F----FR------S-----M-HH--LS-P--EK--------NKQ----VR---AE-R----RR-
YHER------F-------------------RA-LV---EEG-QR-S--GVF-STATPAD--LIVDYHFGSV-
H------H----------L-S-------TWY-R-P---------DGPLS----------------Q-QEVAD
-HLADLLLRALR-----p------------------------------------------------------
--
>UniRef100_A0A1H5I437/1-215 DNA-binding transcriptional regulator, AcrR family n=1 Tax=Streptomyces sp. Ag109_O5-10 TaxID=1855349 RepID=A0A1H5I437_9ACTN
------------------------------------------------------marqlRAEQTRATIITA-
AADLFDRHGYESTSLSEIVEHAKVTKGALYFHF-A-A-KEDLAHAIM-ELQ-S----RTSGQL-VREMDS--
-----------------R----GYSSL--E----AL-----MRT-TF--A----IARLSVD----G----PI
----PRA-G----LR------------L-AT--AD-V--TV--------RPP----LR---HP-F----TE-
WLEF------A-------------------TR-KL---TSA-VK-E--SDI-HPDIDVG--AVAHSLVCFF-
V------G----------T-R--------VA-G-R--------nLEPVG-------R--------L-PRRVA
-EMWHLMIRSLVP----vhrraryltlatqlereirta----------------------------------
--
>UniRef100_A0A1I5KYA2/1-213 Transcriptional regulator, TetR family n=2 Tax=Saccharomonospora viridis TaxID=1852 RepID=A0A1I5KYA2_9PSEU
------------------------------------mtsvtsrggsadryahhvsapes-RSDVQRRLLSA-
ATRLFAEHGFDRTSVSQIVEAAGVTKGAMYHYF-R-S-KDDLLYEIY-ARV-L----REQTRR-LEALAA--
-----------------S----GGPVA--K----RL-----HSI-AS-dV----VVSTIAN---LD----DA
----TIF-F----QS------------L-HQ--LD-P--VM--------RKT----VR---AE-R----RR-
YHER------F-------------------RG-LI---EEG-QR-T--GEF-RADKPAE--IIVDFFFGAV-
H------H----------L-A------Y-WY-R-P---------SGELS----------------A-QQVGD
-HFADLLLDSLRP----r------------------------------------------------------
--
>UniRef100_A0A2K9J4T5/1-194 Fatty acid metabolism regulator protein n=1 Tax=Virgibacillus pantothenticus TaxID=1473 RepID=A0A2K9J4T5_VIRPA
--------------------------------------------------------mkk-NKPKYNQIIEA-
AVKVIAENGYHASQVSKIAKQAGVADGTIYLYF-K-N-KEDILISVF-EEK-M----GQFITH-ITDAIQ--
-----------------K----KENAN--E----KL-----YEL-IK--L----HFRQLCE---DH----HL
----AIV-T----QL------E-----L-RQ--SN-P--SL--------RLQ----IN---NV-L----KP-
YLNV------I-------------------DT-II---TEG-ME-E--KVF-RKNLNLR--LVRQMIFGTL-
D------E----------T-V------TNWV-M-K---------DRKYN----------------L-VDLAT
-EVHTLLTEGLQ-----sk-----------------------------------------------------
--
>UniRef100_A0A1A2XM92/1-198 TetR family transcriptional regulator n=1 Tax=Mycobacterium sinense (strain JDM601) TaxID=875328 RepID=A0A1A2XM92_MYCSD
---------------------------------------------------------mt----RRDELLNL-
AAAMIAERGLRATTVRDIADAAGILSGSLYHHF-S-S-KEEMVDEVL-RDF-L----DWLFGR-YQQIID--
-----------------T----ESDPL--A----RL-----EGL-FL--A----SFDAIEH---RH----AQ
----VVI-Y----QD------E-----AkRL--SS-Q--ER--------FAY----VD---ER-N----RQ-
QRKM------W-------------------ID-VL---QQG-VE-A--GCF-RPDLDLD--LVYRFIRDTT-
W-----------------V-S------VRWY-Q-P---------GGPLT----------------A-EQVGR
-QYLAIVLGGIS-----egvpngrtnl---------------------------------------------
--
>UniRef100_UPI000B2C48A7/1-213 TetR/AcrR family transcriptional regulator n=1 Tax=Streptomyces rimosus TaxID=1927 RepID=UPI000B2C48A7
---------------------------------magttdggstgsagstgnsagtatak---PVAQRLLAT-
ATRLFAERGYDRTSVQEIVEAAGVTKGALYHYF-G-S-KDDLLHEVY-GRV-L----RLQQER-LDHFAD--
-----------------D----DAPVE--R----RL-----RDA-AA--D----VVVTTIE---NL----DD
----TKI-F----FR------S-----M-HH--LS-P--EK--------DKQ----VR---AE-R----RR-
YHER------F-------------------RA-LV---EEG-QR-T--GVF-SSATPAD--LVVDYHFGSV-
H------H----------L-G-------TWY-R-E---------DGPLT----------------P-QQVAD
-HLADLLLRALR-----p------------------------------------------------------
--
>UniRef100_UPI000CDD4CB8/1-225 TetR/AcrR family transcriptional regulator n=1 Tax=Streptomyces sp. Ru72 TaxID=2080747 RepID=UPI000CDD4CB8
---------------------------------mdpcprdhngsvptkptnnkpqvtaa--PARRRELLDT-
AAEVFAEQGYNATTVRTIADHAGMLAGSLYYHF-D-S-KESMLEEIL-RTF-L----DELWDG-YDTVLD--
-----------------A----GLGPR--E----TL-----QAL-VT--E----SFREIDR---HR----AA
----VAI-Y----QK------E----sK-QL--AA-Q--ER--------FAF----LA---ES-Q----RK-
FEKA------W-------------------LS-TL---ERG-VA-D--RVF-RADLDVR--LAYRFVRDTV-
W-----------------V-A------ASWY-R-P---------GGQHS----------------P-EEIAR
-QYLSMVLDGIAV----reqqqehist---------------------------------------------
--
>UniRef100_A0A2I0FWX8/1-209 TetR family transcriptional regulator n=1 Tax=Enterobacterales bacterium CwR94 TaxID=2025587 RepID=A0A2I0FWX8_9GAMM
------------------------------------------------mknptrrsqav--AAKQQAILTA-
ALALFSQFGLHGTSLEKVAERAEVSKTNLLYYF-P-S-KEALYVAVL-KNI-L----DVWLAP-LRALQ---
-----------------S----DQQPL--D----AI-----RHY-IR--L----KLEVSRD---HP----NA
----SRL-F----CL------E----mL-QG--AP----LL--------KAE----LE---GD-L----KQ-
LVDD------K-------------------TA-II---SHW-IQ-E--GKL-A-PVDPY--HLIFMLWATT-
Q------Hy-------adF-A------TQVQ-A-Vsg----stlSDDVF----------------F-SQTVE
-NVQRMIIEGIR-----trgs---------------------------------------------------
--
>UniRef100_A0A1K2FMI4/1-214 A-factor receptor protein n=2 Tax=Streptomyces TaxID=1883 RepID=A0A1K2FMI4_9ACTN
------------------------------------------------------marqlRAEQTRSTIISA-
AADLFDQHGYESTSLSDIVAHAKVTKGALYFHF-A-A-KEDLAHAIL-ELE-A----RAARQL-VADVEG--
-----------------R----GYSSL--E----GL-----MRT-TF--G----VARLAVD---DP-----V
----PRA-G----LR------------L-AT--AD-V--TV--------RPP----LR---HP-Y----TE-
WLEF------A-------------------AR-KF---SGA-VR-E--ADV-HSDLDVA--AAAHSLVCFF-
F------G----------T-R------VTGR---F---------EPVGR----------------L-PRRVA
-EMWHLMIRGLVP----vhrrpryvtlatqlereirta----------------------------------
--
>UniRef100_A0A1G1ECU0/1-211 Uncharacterized protein n=1 Tax=Nitrospinae bacterium RIFCSPLOWO2_12_FULL_45_22 TaxID=1801687 RepID=A0A1G1ECU0_9BACT
----------------------------------------------------mnkkdiq-SEKTKATIIKA-
AISLFAKNGFHNTSIAQITEMCQLSKGALYWHF-E-D-KEDLLMAVI-DQV-R----QEWKDV-LRKNLK--
-----------------R----NWSAQ--K----KM-----ENI-LD--L----FVETTLE---NK---eRY
----VIF-I----VLi----aE-----F-TE--VD-E--RF--------ERA----LR---EG-F----ME-
FFEF------I-------------------AQ-II---DDG-KS-E--GSI-HKDINTN--LMAIAFMGVW-
Q------G----------I-L------LQWL-L-N---------RNEVR----------------L-ESLVN
-CLRSMVFDGLAP----slkreriiakn--------------------------------------------
--
>UniRef100_A0A1V2X185/1-241 TetR family transcriptional regulator n=2 Tax=Burkholderia cenocepacia TaxID=95486 RepID=A0A1V2X185_9BURK
--------------------------------------------msktttptksrptrs--DAQRQAILDA-
ASLLFIEKGFGGTNINDIADAVGMTRTALYYYF-P-S-KESMLEALT-REV-T----ERASDL-TKEVAQ--
-----------------R---aELPPD--E----GL-----RQL-IL--G----HAGLILT---HP----LQ
----FRV-A----ER------S-----E-SS--LP-D--AQ--------RNA----AQ---TA-R----RA-
VRDD------F-------------------VN-VI---RRG-IE-Q--GVF-H-AVDAD--VAAFSIIGMC-
N-----------------W-C------A-WW---F---------DARRH------tS--------V-DAVAE
-LIASLGLRML------rvedvvdgtrppatradvrralagmhealatlesslhgrd---------------
--
>UniRef100_UPI0002D548EF/1-188 TetR/AcrR family transcriptional regulator n=1 Tax=Kurthia sp. Dielmo TaxID=1033738 RepID=UPI0002D548EF
----------------------------------------------------------m-----KEQLVAE-
SVRLFEQRGFTNTSLQDIVEALGVTKGTFYYYF-P-T-KEALLMTIH-ESY-I----DSLLDR-QQRVLA--
-----------------Q----TKDVR--T----QL-----RHI-VQ--L----LIEDIQT---HG----QQ
----GRV-F----FR------E-----I-RH--LD-E--TN--------GAR----IR---DK-R----RQ-
FRIV------L-------------------EQ-VI---ANG-VE-N--RTF-RHTLRPD--MTAFVILGMT-
N------Y----------S-Y-------QWY-Q-P---------DGEMA----------------P-QDLAD
-YYVTLLLDGME-----erp----------------------------------------------------
--
>UniRef100_A0A1H7YTY4/1-210 DNA-binding transcriptional regulator, AcrR family n=1 Tax=Rhodococcus maanshanensis TaxID=183556 RepID=A0A1H7YTY4_9NOCA
----------------------------------------------mtpppraaeesas-KSGRRAELLAL-
AASLFAERGLRATTVRDIADSAGILSGSLYHHF-D-S-KESMVDEIL-KGF-L----DELFGR-YRDIVA--
-----------------A----GLGSR--A----TL-----EAM-VV--A----SFEAIDG---SH----AA
----VAI-Y----QD------E-----A-KH--LV-G--NE-------rFEY----IT---ER-N----KE-
FRGL------W-------------------VS-VL---EAG-IA-D--GSF-RPDIDVE--LVYRFMRDTV-
W-----------------V-P------VRWY-R-P---------GGPMT----------------A-ETVAK
-QYLAIVLDGLSS----pqsrsds------------------------------------------------
--
>UniRef100_UPI0008338416/1-232 TetR/AcrR family transcriptional regulator n=1 Tax=Microtetraspora malaysiensis TaxID=161358 RepID=UPI0008338416
---------------------------mggvnqrknsggataapvrrqgtakraatags-ASERRDHLVKL-
AAELFARKGFQATTVRQIADEAGILSGSLYHHF-D-S-KETIVDEVL-RTF-L----EDLTAR-YRAVLE--
-----------------T----AGDAR--T----AL-----TEM-VR--V----GFGTLEP---HR----AA
----ITV-M----QN-----dWn---yL-RS--LP-G--DR--------FGY----LV---KA-E----DE-
VERM------W-------------------VE-QI---KRG-QA-E--GLF-RADLDPK--LTYRMIRDTI-
W-----------------V-A------VRWF-R-P---------GGRLN----------------T-TTLAE
-HYITVLFDGLAT----gdrtshga-----------------------------------------------
--
>UniRef100_A0A0M0XBY4/1-194 TetR family transcriptional regulator n=2 Tax=Bacillus TaxID=55087 RepID=A0A0M0XBY4_9BACI
--------------------------------------------------------mkk-NKPKYRQIIDA-
AVIVIAENGYHQAQVSKIAKQAGVADGTIYLYF-K-N-KEDILISLF-QEK-M----GNFVEM-AEEKIV--
-----------------G----TESAA--E----KL-----RMI-VE--T----HFQILSD---DR----HL
----AIV-T----QL------E-----L-RQ--SN-I--DL--------RHK----IN---EV-L----KG-
YLAL------I-------------------EQ-IL---MNG-KE-S--GEF-SSTLDIR--LARQMIFGTM-
D------E----------T-A------TTWV-M-N---------DQKYD----------------I-TALAD
-PVHKLLLNGF------mrs----------------------------------------------------
--
>UniRef100_R7WI47/1-196 Transcriptional regulator n=2 Tax=Rhodococcus rhodnii TaxID=38312 RepID=R7WI47_9NOCA
--------------------------------------------------------mmd-PHERRRQILDR-
AAEIFAVKGVAATSIRDIASAVGVRSGALYHYF-P-S-KEAIVTEIV-REY-I----DHIASR-CRAVAL--
-----------------G----TRPPL--D----RL-----AAL-AE--I----ALDSNVR---YS----GA
----TSI-W----RR------E-----G-DA--MR-R--RV--------EAA---gLA---ER-A----DE-
MQQT------W-------------------RD-AI---AAG-IA-E--GTL-RTDVDPD--VFREMLYDVL-
W------Q----------S-T-------RWY-R-G---------DGDTP----------------P-RDLAA
-TIVTVFVDGMR-----rrap---------------------------------------------------
--
>UniRef100_A0A1X1B4M5/1-209 TetR family transcriptional regulator n=1 Tax=Williamsia sp. 1135 TaxID=1889262 RepID=A0A1X1B4M5_9ACTN
----------------------------------------masrrsettsvgpssegtr--VSRRDELLAV-
ASGLFAERGLRTTTVRDIADAAGILSGSLYHHF-D-S-KETMVDEIL-QGF-L----DSLFES-YREVVA--
-----------------A----GLPAR--E----TL-----TSL-VT--V----SFESIDR---DH----SA
----VAI-Y----QD------E-----AkRL--SG-Q--DR--------FAY----IR---ER-N----VE-
FRAL------W-------------------SD-VL---TSG-VA-D--GSF-RRDLDTE--LVYRFMRDTV-
W-----------------V-A------VRWY-R-P---------GGEMT----------------A-QQVAD
-QYLSVVLDGIVP----r------------------------------------------------------
--
>UniRef100_A0A2H5ZDR9/1-207 Fatty acid metabolism regulator protein n=1 Tax=bacterium HR29 TaxID=2035424 RepID=A0A2H5ZDR9_9BACT
--------------------------------------------------mtqraqqvr-AHDRRGRILDA-
ALRVFAARGYHAASVDEIAAEAATSKGGVYFHF-P-G-KQALFLALL-DWA-H----HELRRR-VDEAVA--
-----------------G----PAAPL--E----KA-----DAA-LR--A----VMNAFSG---HR----RL
----ARI-F----MI------D-----A-LG--GG-K--EF--------HSR----VL---AI-Q----EE-
FIAL------V-------------------RA-LL---EEA-RS-A--GDV-APDVDPA--IAARAWFGAV-
N------S----------V-V------LGWL-T-A---------KSPAS----------------L-EQA-Y
-RVLRP-----------liyrslgageptevqr---------------------------------------
--
>UniRef100_UPI00093E9DCE/1-209 TetR/AcrR family transcriptional regulator n=1 Tax=Streptomyces sp. CB02009 TaxID=1703938 RepID=UPI00093E9DCE
-----------------------------------------mpntpqssskkkspvsgg--PERRRELLDT-
AAEVFAAQGYNATTVRKIADAAGMLAGSLYYHF-D-S-KESMLDEIL-STF-L----DELWQG-YDAVLD--
-----------------A----GLGPR--E----TI-----EAL-VT--E----SFREIDR---HR----AA
----VAI-Y----QK------E-----S-RH--LT-D--QP--------RFQ---yLT---DS-Q----HR-
FEKA------W-------------------LG-TL---ERG-VA-A--GVF-RADLDIR--LTYRFVRDTV-
W-----------------V-A------ASWY-R-P---------GGLHR----------------P-EEIAR
-QYLSMVLDGIA-----vrt----------------------------------------------------
--
>UniRef100_UPI000C7CAD1F/1-205 TetR/AcrR family transcriptional regulator n=1 Tax=Nonomuraea indica TaxID=1581193 RepID=UPI000C7CAD1F
------------------------------------------------mrltrgetgvk-EEPVRARLLAA-
ATRLFADRGFEGTSVQEIVLAAGVTKGAMYHYF-T-S-KDDLLHEIY-ARV-L----RMQTDR-LTRIAD--
-----------------G----PGTLA--E----RL-----HAA-AA--D----VVETTTA---NL----DD
----SKI-F----FR------S-----M-HL--LA-P--ET--------QKS----VR---AD-R----RR-
YHER------F-------------------RA-LV---AEG-QR-E--GVF-SDRVPAE--LVVDFFFGSV-
H------H----------L-G-------TWF-H-A---------DGPLT----------------G-AQVGR
-HFADLLLASLRP----gdvre--------------------------------------------------
--
>UniRef100_UPI000361146F/1-217 TetR/AcrR family transcriptional regulator n=1 Tax=Streptomyces sulphureus TaxID=47758 RepID=UPI000361146F
-----------------------------------maakprqgavknpgappagkgvakSGSARRGELLEI-
AAGMFATRGYAETTVRDIADEAGILSGSLYHHF-S-S-KEAMLDEIL-RDF-L----VNLLDR-FTAIEK--
-----------------Q----AGEPR--E----AL-----EEL-VN--A----SFDAIAT---AP----HA
----VAL-Y----QN------Q----vG-PL--SK-Q--PG--------FEY----VG---ES-S----RK-
IEAV------W-------------------VR-VL---GAG-QK-S--GAF-RNDIDVK--LAYRFIRDTV-
W------S----------S-V-------RWY-R-P---------RGKYK----------------V-DAVAK
-QYLRMLQGGLL-----aqq----------------------------------------------------
--
>UniRef100_A0A1U9K4F9/1-195 TetR family transcriptional regulator n=1 Tax=Novibacillus thermophilus TaxID=1471761 RepID=A0A1U9K4F9_9BACL
------------------------------------------------------mvkst--GEKYEAIIDA-
AVKVIARHGYHHAQVAKIAREADVADGTIYLYF-E-N-KDDILTSLF-REK-M----GRFIRE-VEQALE--
-----------------S----VQSPA--E----QL-----KTL-VE--M----HLRHLEE---DP----EL
----AIV-T----QI------E-----L-RQ--SN-P--LV--------RKV----IG---QI-L----KK-
YLNV------I-------------------DR-IV---TSG-QE-S--GVF-RPHIDVK--IARKMIFGTL-
D------E----------T-V------TSWI-M-N---------GRKYS----------------L-TSMAK
-AIHDLFLHGLK-----ad-----------------------------------------------------
--
>UniRef100_B9L399/1-216 Transcriptional regulator, TetR family n=1 Tax=Thermomicrobium roseum (strain ATCC 27502 / DSM 5159 / P-2) TaxID=309801 RepID=B9L399_THERP
--------------------------------------------maqltnqptsqvlqpRARERRERILDA-
ALAVFTRRGYREATMDEVAEAAATSKGGVYFHF-P-G-KEALFLALL-ERS-A----ALLLQR-TQLALE--
-----------------R----TPDPA--G----KL-----DAA-LD--V----VLRLFAS---HR----DL
----ARL-F----LV------E-----A-LA--AG-P--AI--------QEA----LL---AI-R----RR-
FAAL------I-------------------AS-EL---ARA-RE-D--GLI-G-PLDPQ--LAATACFGAI-
Y------E----------V-V------TQWL-L-S---------GSPAD----------------L-AEAAP
-ELRRLLR---------rlvglpdrsldedgtl---------------------------------------
--
>UniRef100_A0A239H5V4/1-228 Transcriptional regulator, TetR family n=1 Tax=Actinomadura meyerae TaxID=240840 RepID=A0A239H5V4_9ACTN
-----------------------madteadtaqaaepatehaagqaagqvpgsaapvrq--SAVERRILDA-
ALRLFAERGFDGTSVQGIVEAAEVTKGALYHYF-D-S-KDDLLYEIY-HSL-I----ARQLGD-LGAVLS--
-----------------R----GLPPR--E----AV-----RAV-LT--G----LIRSTAE---HI----DE
----AKV-F----AR------E-----K-DR--LD-D--AR--------MRA----LR---AD-R----RR-
YHET------F-------------------RG-LI---EQG-QR-G--GVF-SDATPAE--TVTIVALGMV-
N------Q----------M-P-------SWY-R-P---------DGPKT----------------A-ERLAE
-EVAGFVLAALE-----apprp--------------------------------------------------
--
>UniRef100_A0A286GDG3/1-210 Transcriptional regulator, TetR family n=1 Tax=Caenispirillum bisanense TaxID=414052 RepID=A0A286GDG3_9PROT
----------------------------------------------------marktkaEAEQTREAILDA-
AEAIFFEKGVARTTLDEISRAAGVTRGALYWHF-R-N-KADVLTALV-ERV-E----LPIDRL-LAEIAE--
-----------------Ad-agERGLL--G----RT-----RDL-FR--R----VFRELAE---DAq-rqRV
---fTIL-I----QG-----tE-----L-VG--EM-Q--PV--------QDH----FE---AK-G----NA-
LVAA------L-------------------CR-VM---ERC-RE-T--GEV-PPGLDPA--LAASAVHAFL-
I------G----------I-H------MLAL-R-C---------GGPID----------------L-RRDAP
-AMIDMFFDGLV-----grpag--------------------------------------------------
--
>UniRef100_A0A1I7I542/1-200 DNA-binding transcriptional regulator, AcrR family n=2 Tax=Alicyclobacillus macrosporangiidus TaxID=392015 RepID=A0A1I7I542_9BACL
------------------------------------------------------mskgm-ASNKQAEIARA-
AVKLFEQKGYHATSVQDIADEVGLQKGSLYHYI-H-S-KEDLLLQIA-HQA-I----SDFNHQ-LEQVIA--
-----------------S----DLSAR--E----KL-----VRA-IE--N----HITVSVS---NL----QT
----TTV-L----LR------E-----A-FS--LG-E--DQ--------HKV----IQ---SL-T----DR-
YLEL------W-------------------TN-II---REG-QE-T--GEF-R-TQHPK--LAALALLGAC-
N-----------------W-V------YRWY-K-T---------SGEMT----------------A-EQIAQ
-VFSDVFLRGLL-----agtpvdna-----------------------------------------------
--
>UniRef100_UPI000288682A/1-193 TetR family transcriptional regulator n=1 Tax=Kurthia massiliensis TaxID=1033739 RepID=UPI000288682A
--------------------------------------------------------mrk-EKPKYKQIIDA-
AVIVIAENGYHQAQVSKIAKQAGVADGTIYLYF-K-N-KEDILISVF-EEK-M----AVFIDR-LQPIID--
-----------------A----DLSAA--E----KL-----KLM-IN--S----HFKVQTD---NK----HL
----GIV-T----QL------E-----L-RQ--SN-K--EV--------RAK----IN---AI-L----KG-
YLDQ------I-------------------DQ-IL---QEG-VD-T--GEF-KADMDIR--LARQCIFGTI-
D------E----------V-T------TSWV-M-K---------DQKFD----------------L-LALTP
-NVYELLLNGIK-----s------------------------------------------------------
--
>UniRef100_A0A0S9F1K5/1-241 Uncharacterized protein n=2 Tax=Comamonadaceae TaxID=80864 RepID=A0A0S9F1K5_9BURK
-----------------------------------------mapragtkkaptdpslas--GNREDQLLDI-
ARRLFAHRGFHATSLRDIAEEAKITKAALYYHF-P-N-KDDLYERVV-IQS-L----DALVQM-VGADVA--
-----------------R----ANTPT--E----RV-----RAF-MR--S----SAHFLDE---HR----DH
----WLA-G----ANa---frE-------AG--HT----EQ--------RGV----AL---HL-R----DT-
YEKL------L-------------------RR-CV---QEG-ID-S--GEF-R-DADAA--MTTRFLLSGL-
N------Y----------V-T-------RWH-S-P---------KGKLS----------------V-KDVMG
-QYVDMALLGMTV----repaassaaaaptdapppaaktpsstarkkatpra--------------------
--
>UniRef100_A0A2A2I940/1-194 TetR family transcriptional regulator n=1 Tax=Virgibacillus profundi TaxID=2024555 RepID=A0A2A2I940_9BACI
------------------------------------------------------mnknr---PKYNQIIEA-
AVQVIAENGYHASQVSKIAKRAGVADGTIYLYF-K-N-KEDILVSVF-EEK-M----GQFIER-IADSIK--
-----------------K----RKNVN--E----KL-----LTL-IE--M----HFSQLSE---DH----HL
----AIV-T----QL------E-----L-RQ--SN-S--AL--------RLQ----IN---EI-L----KP-
YLTV------I-------------------DD-II---KEG-MN-E--NVF-RDDLNLL--LVRQMIFGTL-
D------E----------T-V------TNWV-M-K---------DHKYD----------------L-AEQAS
-QVHSLLTKGL------iar----------------------------------------------------
--
>UniRef100_UPI000524F496/1-196 TetR/AcrR family transcriptional regulator n=1 Tax=Dactylosporangium aurantiacum TaxID=35754 RepID=UPI000524F496
------------------------------------------------------marep--GDRRERILAS-
AAALFARKGVSATTVREIADEAGILSGSLYHHF-E-S-KEAMVDEIV-TSY-L----EDLRTR-YKRVLD--
-----------------G----DSHPR--T----RL-----HDL-IV--A----SLEVVEA---HP----HA
----TEI-Y----QN------D----vN-YL--TQ-I--ER--------FGY----LR---TA-G----KE-
VQQT------W-------------------LS-VI---EAG-IA-E--GVI-RDDLDPK--ILYRLMRDAV-
W-----------------L-S------VRWF-K-P---------TAAYP----------------I-TRLAE
-DCTSLFLDGLAK----tr-----------------------------------------------------
--
>UniRef100_A0A0P9YD70/1-228 TetR family transcriptional regulator n=2 Tax=Pseudomonas syringae group genomosp. 3 TaxID=251701 RepID=A0A0P9YD70_9PSED
----------------------------------------mpeeiflrliamvrrtkee-AQITRSQILEA-
AEQAFYERGVARTTLADIATLAGVTRGAIYWHF-N-N-KADLVQAML-DSL-Q----EPLDEM-AQASQD--
-----------------E---dEEDPL--G----CM-----KNL-LV--H----LFHELAL---DPk-trRI
---nEIL-F-----Hk----cE-----F-TD--EM-C--DF--------RRQ----RQ---EN-A----IR-
CHER------I-------------------QL-GL---SNA-VR-Q--GQL-PEGLDTA--RAAVALFSYV-
N------G----------I-I------YQWL-L-V---------PDSYSl----psE--------S-EQLVE
-VCMDM-----------lrfspslrvqqplieg---------------------------------------
--
>UniRef100_A0A177I0C6/1-207 HTH-type transcriptional repressor KstR2 n=1 Tax=Streptomyces jeddahensis TaxID=1716141 RepID=A0A177I0C6_9ACTN
------------------------------------------------------mtppp---ERRRELLAT-
AAEVFAAHGYKATTVRRIADEAGMLAGSLYYHF-D-S-KESILDEIL-STF-L----DELWDR-YDAVLA--
-----------------A----GLGPR--E----TI-----EAL-VT--E----SFREIDR---HG----PA
----VAI-Y----QK------E----sR-HL--AK-Q--QR--------FAY----LA---ES-Q----ER-
FEKA------W-------------------LG-TL---ERG-VA-D--RVF-RADLDIR--LAYRFLRDTV-
W-----------------V-A------ASWY-R-P---------GGQHS----------------P-EEIAR
-QYLSMVLDGIA-----vgenpeptakahsds----------------------------------------
--
>UniRef100_A0R4Z6/1-205 HTH-type transcriptional repressor KstR2 n=4 Tax=Mycobacteriaceae TaxID=1762 RepID=KSTR2_MYCS2
---------------------------------------------------mapdtpsq-PASRRDELLQL-
AATMFADRGLKATTVRDIADSAGILSGSLYHHF-K-S-KEQMVEEVL-RDF-L----DWLFGR-YQQILD--
-----------------T----ATSPL--E----KL-----TGL-FM--A----SFEAIEH---RH----AQ
----VVI-Y----QD------E-----A-KR--LS-D---Lp------qFDF----VE---TR-N----KE-
QRKM------W-------------------VD-IL---QEG-VA-D--GSF-RPDLDVD--LVYRFIRDTT-
W-----------------V-S------VRWY-K-P---------GGPLS----------------A-EQVGQ
-QYLAIVLGGITQ----sqgdkha------------------------------------------------
--
>UniRef100_A0A1X1RAB1/1-199 TetR family transcriptional regulator n=1 Tax=Mycobacterium fallax TaxID=1793 RepID=A0A1X1RAB1_MYCFA
------------------------------------------------------mekep---TRREELLEL-
AAAMFAERGLKATTVRDIADAAGILSGSLYHHF-S-S-KEQMVEEVL-GTF-L----NWLFTR-YREILA--
-----------------T----ETNPL--A----RL-----RGL-FL--A----SFEAIEH---HH----AE
----VVI-Y----QD------E-----AkRL--SG-Q--PR--------FAF----VD---ER-N----RE-
QREM------W-------------------VG-LL---REG-IA-A--GEF-RADIDVD--LVYRFIRDTT-
W-----------------V-S------VRWY-R-P---------GGPLT----------------A-EQVGR
-QYLDIVLGGITD----adsahr-------------------------------------------------
--
>UniRef100_A0A2K8QXY1/1-238 HTH-type transcriptional repressor KstR2 n=1 Tax=Streptomyces sp. M56 TaxID=1495638 RepID=A0A2K8QXY1_9ACTN
-------------------------------mpnstrnrastgnsaknsekkttvspsp---ERRRELLST-
AAEVFAAQGYNATTVRRIADEAGMLAGSLYYHF-D-S-KESMVDEIL-STF-L----DELWAG-YEAVLG--
-----------------A----GLGPR--E----TV-----EAL-VT--E----SFREIDR---HR----AA
----VAI-Y----QK------Es--khL-S---AQ----PR--------FGY----LT---ES-Q----RR-
FERA------W-------------------LG-TL---ERG-VA-E--GVF-RADLDIR--LAYRFLRDTV-
W-----------------V-A------ASWY-R-P---------GGQHS----------------P-EEIAR
-QYLSMVLDGITPr-ePqderepraererpaererp------------------------------------
--
>UniRef100_UPI000B35F85A/1-224 TetR/AcrR family transcriptional regulator n=1 Tax=Mycobacterium aurum TaxID=1791 RepID=UPI000B35F85A
-------------------------------mteskarkpskiaqrrelarkerspvwl---EQRAQILAK-
AAEVFSINGFNGTSITDIANHLGVSQSNIYYYF-A-T-KDEIFLELV-RQS-T----DFNVAS-AEAVAA--
-----------------K----QGSAI--E----RL-----SEV-IE--M----LATSYEK---QY----PF
----LNI-Y----VQe---daR----wL-SS--SG-T--EL--------QQV----FR---DS-A----RR-
FEDA------V-------------------RS-II---ENG-IA-N--GEF-KSDLDPR--MVTYTVLGAV-
N-----------------W-M------HRWY-S-P---------GGEMT----------------G-AEVGQ
-AMRDIMLRGIVD----sgsat--------------------------------------------------
--
>UniRef100_A0A1L3MP77/1-196 TetR family transcriptional regulator n=1 Tax=Bacillus weihaiensis TaxID=1547283 RepID=A0A1L3MP77_9BACI
---------------------------------------------------------mkQKKPKYRQIIDA-
AVIVIAENGYHQAQVSKIAKQAGVADGTIYLYF-K-N-KEDILVSLF-QEK-M----GIFIEK-IEEEIE--
-----------------L----KSSAA--E----KL-----YSL-IE--K----HFSLLAE---DH----HL
----AIV-T----QL------E-----L-RQ--SN-K--EL--------RLR----IN---EV-L----KG-
YLNV------V-------------------DK-IV---TAG-QE-T--GEF-REDLELR--LARQMIFGTI-
D------E----------T-V------TTWV-M-N---------DQKYD----------------L-PSQAK
-KVHDLFVY--------gfkhlek------------------------------------------------
--
>UniRef100_UPI00096AE4E7/1-194 TetR family transcriptional regulator n=1 Tax=Bacillus massilionigeriensis TaxID=1805475 RepID=UPI00096AE4E7
--------------------------------------------------------mkk-NKPKYKQIIDA-
AVVVIAENGYHQAQVSKIAKQAGVADGTIYLYF-K-N-KEDILISLF-QEK-M----GSFVEK-IEQNIA--
-----------------G----KETSA--E----KL-----LML-VK--T----HFQILSN---DR----HL
----AIV-T----QL------E-----L-RQ--SN-K--EL--------RYK----IN---EV-L----KG-
YFKV------L-------------------DK-IL---IQG-KE-D--GEF-SSTLDVR--VARQMIFGTI-
D------E----------L-V------TTWI-M-N---------DQKYD----------------L-TALAG
-TVHKLLINGFR-----ke-----------------------------------------------------
--
>UniRef100_A0A0F5F7Y9/1-211 TetR family transcriptional regulator n=1 Tax=Pantoea anthophila TaxID=470931 RepID=A0A0F5F7Y9_9GAMM
--------------------------------------------mktdekkptrrsrav--AAKRAAILDA-
ALTLFSQFGIHGTSLDKVAELADVSKTNLLYYF-P-S-KEALYVAVL-KQI-L----DVWLAP-LRALAH--
----------------------DQDPL--M----AI-----RRY-IR--L----KLEVSRD---HP----QA
----SRL-F----CL------E----mL-QG--AP----LL--------KGE----LA---GD-L----KQ-
LVDD------K-------------------AA-II---ERW-ID-E--GRL-A-GVQPQ--HLIFMLWATT-
Q------Hy-------adF-A------TQVE-A-Vtg----qtlSDAAF----------------F-EQTVE
-NVQRMIIEGIR-----vr-----------------------------------------------------
--
>UniRef100_UPI0004253D13/1-232 TetR/AcrR family transcriptional regulator n=1 Tax=Alicyclobacillus contaminans TaxID=392016 RepID=UPI0004253D13
-------------------------------------------------------mprp---SQKDQILAA-
ARRLFSGKGYHGTTIREIADEAGILSGSLYAHI-Q-T-KEDLLFEIA-DEG-A----EAFLAA-VTGVMR--
-----------------K----PGNAV--E----KI-----QAG-LR--A----HVRVVAD---HL----EA
----AKV-F----FH------E-----W-EA--LS-A--ER--------RAV----IQ---HK-R----DV-
YESQ------W-------------------AS-LI---AQG-MA-E--GAL-RT-DDPK---FARLLLLSA-
A------N----------W-V------YQWY-R-P---------DGALT----------------P-EQIAD
-RFLALLLHGLAN----paseawngarppspsegaddkskakewdgdgsepvqtvygtd-------------
--
>UniRef100_A0A0A0DMT7/1-202 Uncharacterized protein n=2 Tax=Aquabacterium sp. NJ1 TaxID=1538295 RepID=A0A0A0DMT7_9BURK
-----------------------------------------------------mrrtkeDAQHTRESLLDA-
AERLFAERGVSRTSLQDIAKVAGVTRGAVYWHF-Q-D-KAELFNAMM-SRT-T----LPMEDT-LKSIDT--
-----------------E---rEANPL--A----EL-----KAS-MM--N----VMRRIAH---DP----RT
----QRV-F-----DiatlkvE-----Y------V-E--ELs-----giRDR----HL---NV-H----GS-
CQNH------V-------------------EA-TF---RRA-QA-L--GQI-RADLDLH--VLAVTYMALV-
N------G----------L-I------HNWM-L-D---------QTRYG----------------L-VDAAD
-ASIDLFLKGLR------------------------------------------------------------
--
>UniRef100_UPI000774D9B2/1-211 TetR/AcrR family transcriptional regulator n=1 Tax=Microtetraspora glauca TaxID=1996 RepID=UPI000774D9B2
-----------------------------------------maatrsgagsarnaaggtRGSDRRAELLGI-
AARLFATQGYARTTVRDIAEDAGILSGSLYHHF-S-S-KEAMLDEIL-RDF-L----GRLLVR-FTEIEK--
-----------------R---eGVTPK--E----KL-----DEL-VL--H----AFVTIHD---SP----HA
----VAL-Y----QK------E----sG-AL--SH-Q--AA--------FEY----VN---KY-S----HE-
NDEV------W-------------------LR-VL---AAG-QE-S--GAF-RADIDVD--LLYRSMRDSI-
W------A----------T-V-------RWY-Q-P---------GGGYD----------------P-AELAD
-HFLSILYGGL------lar----------------------------------------------------
--
>UniRef100_A0A1I5HN44/1-239 Transcriptional regulator, TetR family n=1 Tax=Variovorax sp. PDC80 TaxID=1882827 RepID=A0A1I5HN44_9BURK
------------------------mtltkrrasaakapstetaeaadespwvpsaqramQRELKRQAVLQT-
AAQLFNERGFHATSLDDIAERLHVTKPTLYYYV-K-S-KDDILLECV-RAA-L----GMMQEG-IDEVRR--
-----------------N----GGRAL--D----QL-----MAC-MR--S----YSAIVCE---EF---gKC
---vIRI-G------------------E-DP--LP-E--PL--------KKE----LR---RL-K----AG-
IDHE------F-------------------RR-LI---DEG-IA-E--GSI-A-PCDPK--MAAFMLAGAL-
S-----------------W-I------GRWY-R-R---------DGDLT----------------P-EQIAD
-QAIALLLNGVLQ----pvpaaparrkprataa---------------------------------------
--
>UniRef100_A0A0Q8PL90/1-208 TetR family transcriptional regulator n=1 Tax=Nocardioides sp. Root190 TaxID=1736488 RepID=A0A0Q8PL90_9ACTN
-----------------------------------------------msaastpdptga-GPSRREQLLAI-
AAQQFAEKGFRNTTVRDIADAAGILSGSLYHHF-D-S-KESMVDEIL-VAF-Q----EELFGQ-YDAILA--
-----------------S----GDDAR--S----KL-----EAA-VR--V----SFEAIDK---HP----HE
----VAI-F----QN------D-----A-NH--LG-S-fER--------FGY----LA---DR-N----AQ-
SRQV------W-------------------VT-LI---EEG-VR-T--GVL-RADLDVT--LTYRFIRDTV-
W-----------------V-A------VRWY-R-P---------GRDLT----------------H-TDIAD
-QYVRILLDGIA-----vegknhg------------------------------------------------
--
>UniRef100_UPI0003B39D1A/1-191 TetR/AcrR family transcriptional regulator n=1 Tax=Thermus islandicus TaxID=540988 RepID=UPI0003B39D1A
--------------------------------------------------------mvt---TTRDRILEE-
AAKLFTERGYEATSVQDIALALGLSKAALYHHF-R-S-KEEILYEIS-LLA-L----EGLLRE-GERALA--
-----------------E-----PEAK--R----AL-----LRF-ME--G----HARFFED---NY----PF
---fVTM-L----QG------------I-KS--LS-P--EK--------RAA----TV---AL-R----DR-
HEAN------L-------------------RA-IL---SRG-ME-K--GDF-RE-VDVA--LAGRAVLSML-
N------W----------M-I-------RWF-R-P---------QGPMR----------------A-EEVAR
-GYYDLILRGLE-----rgga---------------------------------------------------
--
>UniRef100_UPI000D01CCE8/1-199 TetR/AcrR family transcriptional regulator n=1 Tax=Gordonia iterans TaxID=1004901 RepID=UPI000D01CCE8
---------------------------------------------------mpvaartt-GGSRRDELLVI-
AGDLFADRGLRATTVRDIADAAGILSGSLYHHF-D-S-KESMVDELL-RGF-L----DDLFAR-YREIVG--
-----------------A----GLNAA--D----TL-----RQL-VI--A----SFESIDA---QH----TA
----VAI-Y----QN------E-----ArRL--AD-E--ER--------FAY----IA---DR-N----VE-
FREL------W-------------------ES-VL---RRG-VD-D--GEF-RADLDVE--LVYRFLRDTV-
W-----------------V-A------VRWY-R-P---------GGPKS----------------V-DQIAG
-QYLSVVLDGIL-----pr-----------------------------------------------------
--
>UniRef100_UPI000832D490/1-222 TetR/AcrR family transcriptional regulator n=1 Tax=Actinomadura kijaniata TaxID=46161 RepID=UPI000832D490
---------------------------mtttsansgrprnratgeggarrrgkgsaala--SERREHLVRL-
AAELFAEKGYQATTVRNIADEAGILSGSLYHHF-D-S-KESIVDEIL-AGF-F----NEIMSA-YRKVID--
-----------------E----GKDPR--E----TI-----AGL-VR--I----AFGTLEP---HR----AA
----ITV-M----QN------D----wN-HL--KS-V--ER--------FAY----LT---RS-E----DE-
VERM------W-------------------VD-TI---KAG-QE-Q--GLF-RPDIDPK--LTYRMIRDTV-
W-----------------V-A------VRWF-R-P---------GGRLD----------------S-QGLAD
-HYLKVMFDGIN-----th-----------------------------------------------------
--
>UniRef100_UPI0004C8DB9C/1-215 TetR family transcriptional regulator n=1 Tax=Streptomyces lavenduligriseus TaxID=67315 RepID=UPI0004C8DB9C
------------------------------------------------------marqlRAEQTRATIITA-
AADLFDRHGYESTSLSDIVAHAKVTKGALYFHF-A-A-KEDLAQAIL-ELQ-A----KAARQL-VADVES--
-----------------R----GCSSL--E----AL-----MRA-TF--G----MARLAVE---DP-----V
----PRA-G----LR------------L-AT--AD-I--AV--------RPP----LR---HP-F----TE-
WLEF------A-------------------TR-KF---NGA-VR-E--ADL-HGDLDVG--VVAHSLVCFF-
V------G----------T-R------V--A-G-R--------sLEPVG-------R--------L-PRRVA
-EMWHLVIRGLVP----vhrrpryvtlathlerevraa----------------------------------
--
>UniRef100_A0A0D6ZAV8/1-204 TetR family transcriptional regulator n=1 Tax=Bacillus subterraneus TaxID=285983 RepID=A0A0D6ZAV8_9BACI
-----------------------------------------------------mkknrp----KYMQIIDA-
AVVVIAENGYHQAQVSKIAKQAGVADGTIYLYF-K-N-KEDILISLF-EEK-M----GYFVGS-IEEKIA--
-----------------G----KQTAI--E----KL-----YML-VE--T----HFKILSD---DR----HL
----AIV-T----QL------E-----L-RQ--SN-K--DL--------RLK----IN---EV-L----KG-
YLML------I-------------------DK-II---KEG-IE-N--GEF-SSSLDVR--LARQMIFGTV-
D------E----------T-A------TSWV-M-N---------EQKYQ----------------L-TDLAK
-KVHQLLINGC------gyyddkqissspl------------------------------------------
--
>UniRef100_A0A1H7S3D7/1-207 DNA-binding transcriptional regulator, AcrR family n=1 Tax=Streptacidiphilus jiangxiensis TaxID=235985 RepID=A0A1H7S3D7_9ACTN
------------------------------------------mlarvstpqksspnasp---ARRQEILQT-
AARVFAEQGYNATTVRKIADEAGLLAGSLYYHF-D-S-KESMLEEIL-SGF-L----DELWEG-YDEVVA--
-----------------A----GLSPK--E----TL-----EAL-VT--E----SFREIDR---HR----DA
----VAI-Y----QK------E-----A-RQ--LA-A--QP-------rFEF----LA---ES-Q----RR-
FEQV------W-------------------LE-TL---ERG-VS-A--QDF-RADLDLR--LAYRFLRDTV-
W-----------------V-A------ASWY-R-P---------GGGH--------S--------P-EQIAR
-QYLSMVLEGIA-----vpg----------------------------------------------------
--
>UniRef100_UPI000834520E/1-193 TetR/AcrR family transcriptional regulator n=1 Tax=Actinomadura formosensis TaxID=60706 RepID=UPI000834520E
------------------------------------------------------mapvr-RSEVERRILDA-
ALRLFAERGFDGTSVQEIVAAAEVTKGALYHYF-D-S-KHDLLYEIY-HSL-I----ARQLAD-LGAVLA--
-----------------R----GLPPR--E----TV-----HAV-LT--G----LIRSTAE---HI----DE
----AKV-F----SR------E-----M-HR--LD-D--AR--------MRS----VR---AD-R----RR-
YHVM------F-------------------RG-LI---EQG-LR-D--GVF-STATPAE--TVTLVALGMV-
N------Q----------M-P-------SWY-R-P---------DGPKT----------------A-GRLAD
-EVAGFVLAA-------lg-----------------------------------------------------
--
>UniRef100_A0A1E7YWV2/1-211 TetR family transcriptional regulator n=3 Tax=Acidithiobacillus caldus TaxID=33059 RepID=A0A1E7YWV2_9PROT
---------------------------------------------mhdaemdptagdgs------RRILDA-
AEELFADRGFDAVSMHAIAQAAGISKANIYHYF-P-N-KDALYLAVL-RSA-S----ENLRAL-LQEAIN--
-----------------S----HGSVR--D----IL-----HHF-AN--S----HLQALLK---RP----RL
----VRL-V----WR------Ei---lE-KG--AP----RA--------KEL----AE---QG-F----GE-
LFGN------L-------------------VG-LI---RSG-QE-R--GEL-RAEIDPA--VAAILLIAGN-
V------F----------F-Fq----hRDTL-R-Hy-------pEV--Sf----vgD--------P-EAYDR
-AMVELLLLGIA-----apnpps-------------------------------------------------
--
>UniRef100_UPI000CF9815B/1-210 TetR family transcriptional regulator n=1 Tax=Pseudomonas frederiksbergensis TaxID=104087 RepID=UPI000CF9815B
----------------------------------------------------mvrrtkeEAQETRSQILEA-
AEKAFFERGVARTTLADIATLAGVTRGAIYWHF-S-N-KADLLQAML-DTL-H----EPLDEM-AKASES--
-----------------E---dELDPL--G----CM-----RKL-LI--H----LFQQVAM---DPk-trRI
---nEIL-F-----Hk----cE-----F-TD--EM-C--DL--------RQQ----RR---TV-N----LD-
CNVR------I-------------------AL-AL---SNA-VN-R--GQL-PENLDAA--RAAISLHAYV-
D------G----------I-L------YQWL-L-A---------PESFQ----------------L-HADAE
-RWVDAGLDMLR-----lspslrk------------------------------------------------
--
>UniRef100_F5L3H0/1-195 Transcriptional regulator, TetR family n=1 Tax=Caldalkalibacillus thermarum TA2.A1 TaxID=986075 RepID=F5L3H0_9BACI
-------------------------------------------------------makk-TGEKYEAIINA-
AVKVIARHGYHQAQVSKIAKEANVADGTIYLYF-E-N-KEDILISLF-AEK-M----GKFVKM-AEQKIN--
-----------------E----QTTVE--E----KL-----RTL-VY--M----HFYQLAK---DP----DL
----AVV-T----QL------E-----L-RQ--SD-P--LL--------RKK----IN---EI-L----KH-
YLQL------I-------------------DK-II---HLG-IE-E--GTF-SSDIDPL--LARYMIFGTL-
D------E----------S-V------TNWL-M-K---------ERKYD----------------L-LSNVE
-PILRLLLHGLK-----pa-----------------------------------------------------
--
>UniRef100_A0A165JK01/1-228 TetR family transcriptional regulator n=1 Tax=Acidovorax sp. GW101-3H11 TaxID=1813946 RepID=A0A165JK01_9BURK
-----------------------------------------------------mshrerQREAKRNAVLQA-
AAQLFNERGFHATSLDDIAARLNVTKPTLYYYV-K-N-KDEILLQCV-RQG-L----DMMLEG-IEASRA--
-----------------A----GGKAI--D----QL-----MTC-MQ--V----YARIVTM---DF----GM
----CLI-R----VG------D-----E-Q---VP-P--ES--------RKE----LR---RL-K----SA-
IDQE------F-------------------RR-LV---AEG-VA-E--GSI-Q-PCDPK--ITAFVIAGAL-
S-----------------W-I------GRWY-Q-P---------GGEYT----------------A-EQVAQ
-QCIATLCDGVL-----rrpaqaaapevvpvpaaqrkvggskvkaparsgka--------------------
--
>UniRef100_W7TGD4/1-203 Transcriptional regulator, TetR family n=2 Tax=Kutzneria sp. 744 TaxID=345341 RepID=W7TGD4_9PSEU
-------------------------------------------------------mrrt--MSRRAELLAL-
AARMFAERGFLATTVRDIADAAGILSGSLYHHF-D-S-KESMVDEIL-RGF-L----DGLFGS-YREILA--
-----------------A----GEPPR--Q----AL-----EAV-VV--A----SFECIDR---SH----DA
----VAI-Y----QR------E-----A-AY--LSqF--DR--------FGY----LT---DR-N----TE-
FRKL------W-------------------VG-LL---EQG-IR-D--GAF-RDDLDVE--LVYRFIRDTV-
W-----------------V-A------VHWY-H-P---------GGALT----------------A-DAVAR
-QYLSIVLDGIAQ----gradgpgvpg---------------------------------------------
--
>UniRef100_A0A0F0F5Q6/1-210 TetR family transcriptional regulator n=2 Tax=Pseudomonas TaxID=286 RepID=A0A0F0F5Q6_9PSED
----------------------------------------------------mvrrtkeEAQETRAQILEA-
AEKAFYKRGVARTTLADIAKEAGVTRGAIYWHF-N-D-KAELVQAML-DSL-H----EPLDAL-ARASES--
-----------------E---dELDPL--G----CM-----RKL-LV--R----LMHQMVL---DPk-trRI
----NEI-L----HHk----cE-----F-TD--DM-C--EI--------RQQ----RQ---AS-T----IE-
CHAH------I-------------------AL-SL---GNA-VK-R--GQL-PADVDPE--RAALAIYAYI-
D------G----------L-I------RRWL-L-L---------PDSFD----------------L-LNQAE
-QWIDTGLDMLR-----lspalrk------------------------------------------------
--
>UniRef100_UPI00099631D7/1-210 TetR/AcrR family transcriptional regulator n=1 Tax=Streptomyces sp. TAA204 TaxID=1289387 RepID=UPI00099631D7
---------------------------------matprttsrgdvggkapaggapppvp------QRLMAA-
ATRLFSERGYDRTSVQEIVEAAGVTKGALYHYF-G-S-KDDLLHEIY-GRL-L----RLQQER-LDTYAD--
-----------------A----QEPVE--Q----RL-----RRA-AA--D----VVVTTID---NL----DD
----ARI-F----FR------S-----M-HQ--LS-P--EK--------QKQ----VR---AE-R----RR-
YHER------F-------------------RD-LV---AEG-QR-S--GVF-HDATPPD--LVVDYHFGSV-
H------H----------L-S-------SWY-R-P---------DGPLT----------------P-PQVAD
-HLADLLLRALR-----p------------------------------------------------------
--
>UniRef100_A0A2H5YWK2/1-218 HTH-type transcriptional regulator SrpR n=1 Tax=bacterium HR27 TaxID=2035422 RepID=A0A2H5YWK2_9BACT
------------------------------------------msgstsqgaassetmqaRARERRERILDA-
ALEVFTRRGYREATMDDVAEAAATSKGGVYFHF-P-G-KEQLFLALL-ERS-A----DLLLQR-TAEALA--
-----------------R----ASDPA--A----KL-----DTA-LD--V----VLRLFTA---HR----AL
----ARL-F----LV------E-----A-LA--AS-P--AI--------QGA----LV---DV-R----RR-
FAGL------I-------------------AR-EL---IAA-RE-A--GVI-G-PIDPD--LAATACFGAL-
Y------E----------G-V------TQWV-L-T---------GQPAD----------------L-EQAAP
-ELRRLLRRM-------lgipdsgkeddars-----------------------------------------
--
>UniRef100_A0A1H0R860/1-210 Transcriptional regulator, TetR family n=1 Tax=Streptomyces guanduensis TaxID=310781 RepID=A0A1H0R860_9ACTN
----------------------------------mardatggtgsgeqgarpapagavp------ERLLAE-
ATRLFAERGYDRTSVQEIVAAAGVTKGALYHYF-G-A-KDDLLHEIY-GRV-L----RLQTER-LEAIAS--
-----------------S----AAPVE--E----RL-----AEA-AA--D----VVVTSIE---NL----DD
----TKI-F----FL------S-----M-HH--LG-P--DQ--------QKA----VR---AE-R----RR-
YHER------F-------------------RG-LI---EEG-QR-A--GRF-RPEASAD--LVADFFFGSV-
H------H----------L-G-------TWY-R-A---------DGPLS----------------A-RQVAA
-EFSDLLLHSVR-----lp-----------------------------------------------------
--
>UniRef100_A0A069P616/1-214 TetR family transcriptional regulator n=1 Tax=Caballeronia grimmiae TaxID=1071679 RepID=A0A069P616_9BURK
----------------------------------------------------mvrrtkeEAQETRNRILDA-
AERVFYGKGVSRTSLADIAQAAGVTRGAIYWHF-A-N-KGDLFNAMF-DRS-L----LPLDEL-IEATLD--
-----------------G---kEPDPL--A----HI-----REI-FV-wC----MRNITAD--eHR---rRV
----FDI-L----FLk----cE-----F-VE--EM-G--PV--------RER----HQ---NN-M----RD-
GRER------I-------------------ER-AL---RNA-ID-K--QQL-PAALDTR--RATTLLHALF-
T------G----------I-L------HDSL-M-L---------PESVD----------------P-AQDSE
-ALIDACFDALR-----sspallmpasa--------------------------------------------
--
>UniRef100_A0A1B9AD57/1-193 TetR family transcriptional regulator n=1 Tax=Bacillus sp. FJAT-27986 TaxID=1743146 RepID=A0A1B9AD57_9BACI
------------------------------------------------------mkkdr---PKYKQIIDA-
AVIVIAENGYHQAQVSKIAKQAGVADGTIYLYF-K-N-KEDILISMF-QDK-L----GSFISS-IEEEME--
-----------------R----VSSAT--E----KM-----LVL-VR--K----HFEILSE---DK----HL
----AIV-T----QL------E-----L-RQ--SN-K--EI--------RYK----IN---DV-L----KG-
YLKL------V-------------------DS-IL---VTG-IE-Q--GEF-QDKLDVR--LARHMVFGTL-
D------E----------I-V------TTWV-M-N---------EQKYD----------------L-NKQAE
-PVHHLIIKGL------ga-----------------------------------------------------
--
>UniRef100_A0A0M8VQE9/1-215 TetR family transcriptional regulator n=1 Tax=Streptomyces sp. AS58 TaxID=1519489 RepID=A0A0M8VQE9_9ACTN
------------------------------------------------------marqlRAEQTRATIITA-
AADLFDRHGYESTSLSDIVEHAKVTKGALYFHF-A-A-KEDLAHAIM-ELQ-S----QALRRL-AREV-D--
-----------------G---wDCSSL--E----AL-----MRI-TF--G----LTRLTVE----G----PV
----ARA-G----LR------------L-AT--GG-V--GV--------RPP----LP---HP-F----TE-
WREI------V-------------------SR-RL---LGA-VK-E--SDI-HPDVDID--VVTHSLVSFF-
V------G----------I-R------VTGR-T-L---------ESQLR----------------L-PRRVT
-EMWYVLIRGLVP----vtrrprylalathlereirig----------------------------------
--
>UniRef100_V6KWK9/1-204 TetR family transcriptional regulator n=2 Tax=Streptomyces TaxID=1883 RepID=V6KWK9_STRRC
---------------------------------------------mpknsekttvspsp---ERREELLAT-
AAEVFAAQGYNATTVRKIADAAGMLAGSLYYHF-D-S-KESMLDEIL-STF-L----DELWAR-YDAVLA--
-----------------S----GLGPR--E----TL-----EAL-VT--E----SFREIDR---HR----AA
----VAI-Y----QK------E----sK-HL--LD-Q--PR--------FRY----LT---DS-Q----AR-
FEKA------W-------------------LG-TL---ERG-VA-A--QVF-RADLDIR--LTYRFLRDTV-
W-----------------V-A------ASWY-R-P---------GGQHS----------------P-EEIAR
-QYLSMVLEGIA-----vre----------------------------------------------------
--
>UniRef100_A0A151Z0I7/1-194 TetR family transcriptional regulator n=2 Tax=Thermoactinomyces TaxID=2023 RepID=A0A151Z0I7_9BACL
------------------------------------------------------makrt--GEKYEAIIDA-
AVRVIAEYGYHNAQISKIAREAKVADGTIYLYF-E-N-KDDVLVSLF-DEK-M----GSFISQ-AEKELS--
-----------------Q----ITSPE--E----QL-----YHL-IK--L----HFENLEK---DR----KL
----AL--V----TQ-----iE-----L-RQ--SN-P--EV--------RKG----IN---NI-L----KR-
YLDI------I-------------------DN-VI---LNG-KK-T--GVF-HEDLDVR--IARRMVFGTL-
D------E----------T-V------TSWI-M-N---------GFKYS----------------L-LDQIN
-EIHRLFIHGMK-----k------------------------------------------------------
--
>UniRef100_UPI0009FCEEFA/1-207 TetR/AcrR family transcriptional regulator n=1 Tax=Herbiconiux solani TaxID=661329 RepID=UPI0009FCEEFA
--------------------------------------------------msmstltts-GELRRAEILEA-
AAALFDELGFHRTTTAAIADRVGTAKATVYHYF-R-A-KHDILHAIH-EEW-I----DELLAL-FQASTE--
-----------------E----TSDPV--E----IV-----RRV-MD--D----IVSLIAQ---RP----GH
----VRV-F----FE------Y-----F-RE--LP-P--EL--------QTS----AR---IK-R----DR-
YEEL------V-------------------EG-AI---LQG-MK-E--GSI-A-WQDPR--TASFALFGMC-
N-----------------W-A------YQWY-R-A---------DGRLS----------------H-DEVSA
-QLFRIFMTGVAS----rsfaergada---------------------------------------------
--
>UniRef100_A0A0M5JA35/1-202 TetR family transcriptional regulator n=1 Tax=Bacillus gobiensis TaxID=1441095 RepID=A0A0M5JA35_9BACI
-----------------------------------------------------mnekrp----KYMQIIDA-
AVIVIAENGYHQAQVSKIAKQAGVADGTIYLYF-K-S-KEDILISVF-REK-M----GQFIER-MEKEIQ--
-----------------S----EHTAE--K----KL-----SRL-IK--Q----HFSLLSE---NQ----HL
----AIV-T----QL------E-----L-RQ--SN-L--AL--------RQK----IN---EI-L----KG-
YLFI------L-------------------DD-II---QAG-KE-S--GEF-KQSLDVR--LARQMIFGTI-
D------E----------T-V------TTWV-M-N---------DQKYS----------------L-DGLAE
-DIHQLLIYG-------fhaannqeeilq-------------------------------------------
--
>UniRef100_I2MVR8/1-200 Transcriptional regulator, TetR family protein n=2 Tax=Streptomyces tsukubensis TaxID=83656 RepID=I2MVR8_9ACTN
-------------------------------------------mggmarttdgdgapvp------RKLLSA-
ATRLFAEHGYDKTSVQEIVEAAGVTKGALYHYF-G-S-KEDLLQEVY-GRM-L----RLQQER-LDAFAR--
-----------------S----GAPVD--V----RL-----RAA-AA--D----VVVTTIE---NL----HD
----ATI-F----FR------S-----M-HH--LS-P--EK--------NKQ----VR---AE-R----RR-
YHER------F-------------------RA-LV---EEG-QS-S--GVF-SAATPAD--LVVDYYFGSV-
H------H----------L-S-------TWY-R-P---------DGPLT----------------K-EQVAD
-HLADLLMRALR-----p------------------------------------------------------
--
>UniRef100_B7A732/1-191 Transcriptional regulator, TetR family n=1 Tax=Thermus aquaticus Y51MC23 TaxID=498848 RepID=B7A732_THEAQ
-------------------------------------------------------miat----TRTRILEE-
AAKLFTEKGYETTSVQDIAQATGLSKAALYHHF-R-S-KEEVLYEIS-LLA-L----EGLIRE-GEKALS--
----------------------EPHPS--L----AL-----LRF-ME--G----HARFFEE---NH----AF
---fVTM-L----QG------------I-KS--LS-P--EK--------REK----TV---AL-R----DR-
HEAN------L-------------------RT-IL---RRG-IE-A--GVF-R-PVDVA--LAGRAVLSML-
N------W----------M-I-------RWF-R-P---------GGPMR----------------A-EEVAR
-GYYDLILRGLE-----rega---------------------------------------------------
--
>UniRef100_U3H2T2/1-210 Uncharacterized protein n=2 Tax=Pseudomonas alcaligenes TaxID=43263 RepID=U3H2T2_PSEAC
---------------------------------------------------marrtkee-AEATRVQILDA-
AEQVFYDKGVSRTSLADIAARAGVSRGAIYWHF-Q-N-KVDVFQAMH-ERL-R----TPLEEL-ARASES--
-----------------E---dEPDPL--G----RM-----RQL-LV--R----LLKRVEL---DPr-srRI
----SEI-L----QHk----cE-----F-TD--EL-G--DL--------RQK----MQ---SF-S----LE-
CDQR------I-------------------AR-AL---ANA-VA-R--GQL-PEGLDCT--RAAVTLHAYI-
D------G----------L-Q------AHWL-L-A---------PGRFPl----aeQ--------A-EQLVD
-ALLDMLR---------gsvalrg------------------------------------------------
--
>UniRef100_UPI000B807D2C/1-200 TetR/AcrR family transcriptional regulator n=1 Tax=Nocardioides terrae TaxID=574651 RepID=UPI000B807D2C
-------------------------------------------mteaitrsrrgrpghd-----RDAVLRA-
AVALFIRKGYDATSIDDIAKSLNVTKSAVYHHV-S-S-KEQLLAEVL-DEA-L----DELDSA-VDAATR--
-----------------G----TGPAS--E----RL-----RDV-VR--R----SVEVLVA---HQ----SA
----VTL-L----LR------------V-HG--NS-D--TE--------VAA----LR---R--R----RR-
IDRA------L-------------------AS-LV---NEA-VE-E--GAL-RADLDPD--VLSRLLFGMV-
N------S------------L------VEWY-R-P---------NGEIS----------------A-DQLAS
-TVAALAFDGLV-----ra-----------------------------------------------------
--
>UniRef100_A0A0J1DEZ6/1-211 Uncharacterized protein n=1 Tax=Massilia sp. WF1 TaxID=1406431 RepID=A0A0J1DEZ6_9BURK
---------------------------------------------------marrtkee-AAATRDSILDA-
AEKLFVEQGVSRTTLQHIASEAGVTRGAIYWHF-D-D-KGALFNAMM-DRA-T----LPLEAE-LQVLDE--
-----------------S---eSSDPL--S----DL-----RDY-ML--A----VLRRTVE---DP----GA
----RRV-F-----EiatlkvE-----F-VD--EM-D--AV--------RVR----RR---DS-M----SG-
WMAR------A-------------------ER-RI---RLA-CD-K--GQI-GCRVEPR--TVALAMWTMI-
D------G----------L-I------RNWM-F-D---------PKGFD----------------L-LELGR
-CVIDPYMDGLRA----grpreas------------------------------------------------
--
>UniRef100_A0A2C1KPK3/1-197 TetR family transcriptional regulator n=1 Tax=Bacillus sp. AFS040349 TaxID=2033502 RepID=A0A2C1KPK3_9BACI
--------------------------------------------------mrqkkpkfi-------QIIDA-
AVIVIAENGYHQAQVSKIAKQAGVADGTIYLYF-K-N-KEDILVSLF-QEK-M----GVFIEK-IEEEIK--
-----------------D----KTNAA--D----KL-----YSL-IE--K----HFTLLSE---DH----QL
----AIV-T----QL------E-----L-RQ--SN-K--DL--------RLR----IN---EV-L----KG-
YLNV------V-------------------DK-II---QEG-KE-S--GEF-RQDLDVR--LARQMIFGTI-
D------E----------T-V------TTWV-M-N---------EQKYS----------------L-VNQTK
-KVHDLFVYG-------fvtpkss------------------------------------------------
--
>UniRef100_A0A257V7F2/1-207 Uncharacterized protein n=1 Tax=Acidobacteria bacterium 37-71-11 TaxID=1970487 RepID=A0A257V7F2_9BACT
-------------------------------------------------mslggalrndAREARRSAILRA-
AVEVFAERGYEDARMREVAERAGVADGTTYLYF-Q-G-KEALLVAIL-EEN-A----KAFLER-ARRDAG--
-----------------R----QKDPG--A----KL-----RKV-IE--R----HLVSLEN---DR----AL
----AHV-F----QI------E-----L-RH--SR-R--FL--------RQV----AR---GQ-V----AE-
YLRL------L-------------------QR-II---AEG-TA-S--GRF-RGDIPAD--VAARAVFGAV-
D------E----------L-I------TSWV-L-A---------DRPRS----------------L-AGQAA
-PLLKLIFGGLE-----rraggsr------------------------------------------------
--
>UniRef100_UPI0005EC038D/1-194 TetR family transcriptional regulator n=1 Tax=Bacillus aryabhattai TaxID=412384 RepID=UPI0005EC038D
-------------------------------------------------------mrrn--KPKYKQIIDA-
AVVVIAENGYHNAQVSKIAKQAGVADGTIYLYF-K-N-KEDVLISLF-QEK-M----GQFVEK-IYEELA--
-----------------G----IETAA--E----KL-----HVL-ID--K----HFSFLAE---DH----HL
----ATV-T----QL------E-----L-RQ--SN-K--DL--------RLK----IN---DV-L----KD-
YLTL------I-------------------DS-IL---QTG-IE-T--GEF-SENIDVR--LARQMIFGTI-
D------E----------T-V------TTWV-M-N---------DHRYG----------------L-IESVD
-KVHSLLLNGC------sgs----------------------------------------------------
--
>UniRef100_UPI000D158735/1-199 TetR/AcrR family transcriptional regulator n=1 Tax=Deinococcus sp. OD32 TaxID=2136176 RepID=UPI000D158735
------------------------------------------------------mtepa--KPRREQILDS-
ASRLFSERGYHATSMRDLAGELGMQGGSLYAHI-S-S-KEELLIDIV-NQA-S----RQFDEA-LFTLRG--
-----------------E----PLPAD--A----KL-----KEA-MF--R----HIRVVAD---NM----DS
----ATV-F----FH------E-----W-KH--LS-P--EA--------YAR----VT---GW-R----DT-
IDAF------Y-------------------RE-LI---EQG-VR-E--GVF-RPGLDIK--MTAYLVLSAV-
N-----------------W-A------YTWY-R-P---------GGALG----------------P-RDVAE
-QFAEMLLSGLRA----apaatp-------------------------------------------------
--
>UniRef100_UPI00031A9715/1-201 TetR/AcrR family transcriptional regulator n=1 Tax=Tsukamurella sp. 1534 TaxID=1151061 RepID=UPI00031A9715
-------------------------------------------------------mrrpDTSARRTELLTV-
IARLFAENGFRATTVRDIADAAGILSGSLYHHF-D-S-KESMLDDIL-RDF-L----DELFGS-YREVLA--
-----------------T----VDDPR--E----QL-----RGC-VI--A----SFDAIDA---RP----DA
----VAI-Y----QA------E-----A-RG--LA-Q--QE--------RFR---yIA---DL-L----EE-
FRTM------W-------------------RG-IL---TRG-VE-S--GAF-RADLDID--VTYRFLRDTV-
W-----------------V-A------IRWY-R-P---------GGQLP----------------V-GEVAG
-QYLKILEQGIAQ----pdkeks-------------------------------------------------
--
>UniRef100_UPI00098614F1/1-194 TetR family transcriptional regulator n=1 Tax=Virgibacillus siamensis TaxID=480071 RepID=UPI00098614F1
--------------------------------------------------------mkk-NKPKYNQIIEA-
AVVVIAENGYHASQVSKIAKKAGVADGTIYLYF-K-N-KEDILVSVF-KEK-M----GQFIEQ-IAAEIN--
-----------------K----EEKTD--E----KL-----LTL-IR--M----HFSQLAS---NH----HL
----AIV-T----QL------E-----L-RQ--SN-S--EL--------RYK----IN---DI-L----KP-
YLTV------I-------------------DD-II---KEG-MD-E--RAF-RSDLNIP--LVRQMIFGTL-
D------E----------T-V------TNWV-M-Q---------DQKYN----------------L-LELAP
-EVHRMVIHGL------snk----------------------------------------------------
--
>UniRef100_UPI00099B6DC7/1-235 TetR/AcrR family transcriptional regulator n=1 Tax=Streptomyces caatingaensis TaxID=1678637 RepID=UPI00099B6DC7
--------mvsratgrcasgkilrgtprarrgtaveegwgsvgptrrdartasggrpvp------RRLLAA-
ATRLFADQGYDRTSVQEIVEAAGVTKGALYHYF-G-S-KDDLLHEIY-ARV-L----RVQQER-LDAVAA--
-----------------S----SAPVA--E----RL-----RAA-AV--D----VAVTTIE---NL----DD
----TKI-F----FQ------S-----M-HR--LG-P--EK--------YRQ----VR---AE-R----RR-
YHER------F-------------------RA-LI---EEG-QR-E--GVF-SGATPAD--LVVDYHFGSL-
H------H----------L-S-------SWY-R-P---------DGALT----------------P-REVGE
-HLADLLLRALR-----p------------------------------------------------------
--
>UniRef100_UPI00062B8891/1-200 TetR/AcrR family transcriptional regulator n=1 Tax=Microvirga massiliensis TaxID=1033741 RepID=UPI00062B8891
-----------------------------------------------mqpkrqgrppti--ENARGRILEE-
AAAQFAREGYDGTSMDDIAESVGVTKAGIYHYF-P-N-KKEIYEAII-VNT-L----EGLLRS-VSAAIG--
-----------------Q----VRDPE--D----AL-----SAF-MA--A----HADYFEE---HY----DA
---fLTM-L----VG-----fG-----G-M---QN-A--VM--------IAE----AQ---RL-R----DD-
YEAL------L-------------------RN-II---ADG-VS-D--GSF-R-QVDVR--TSSRAVLSML-
N-----------------W-M------VRWF-K-P---------GHGRR----------------A-SDFAK
-EYCDLVLGGIR-----k------------------------------------------------------
--
>UniRef100_A0A1Q7AX39/1-223 Uncharacterized protein (Fragment) n=1 Tax=Actinobacteria bacterium 13_2_20CM_2_72_6 TaxID=1803495 RepID=A0A1Q7AX39_9ACTN
----------------------------------------------------maraqep---AVRRRLVAA-
ATRLFAEKGYENASVSEIVAAAGVTKGSMYHYF-Q-A-KDDLLFEIY-HRV-L----AMQMDR-LDRLAA--
-----------------G----PGTAI--D----RL-----RAV-AV--D----VVVTTVE---HQ----DE
---aTVF-F----LS------------M-HL--LD-P--DK--------RAT----VR---AE-R----RR-
YHER------F-------------------RE-LV---EEG-QA-A--GLF-RLDVAPD--LAVHFFFGSV-
H------H----------L-L-------TWY-R-P---------DGPMN----------------A-TQIGN
-VFAQLLIDGLAP----lpaadrhrnvsayrpvgskpsggnegasg--------------------------
--
>UniRef100_A0A1V4DW24/1-226 TetR family transcriptional regulator n=1 Tax=Microbispora sp. GKU 823 TaxID=1652100 RepID=A0A1V4DW24_9ACTN
---------------------------------mgavnqrkdsggtaapvkakrgtags-ASERRDHLVKL-
AAELFARKGFQATTVREIALEAGILSGSLYHHF-D-S-KETIVDEVL-RTF-L----EDLITR-YRAALT--
-----------------T----HADPR--S----VL-----AEM-VR--I----GFGTLED---HR----AA
----ITV-M----QN-----dWn---yL-RS--LP-G--DR--------FDY----LV---RA-E----DE-
VERM------W-------------------VE-QI---TSG-QA-A--GQF-RPDVDPK--LTYRMIRDTI-
W-----------------V-T------VRWF-R-P---------GGRLD----------------T-DALAD
-HFVKLLFDGLAT----gerasqps-----------------------------------------------
--
>UniRef100_M5CR41/1-246 HTH-type transcriptional regulator acrR n=1 Tax=Stenotrophomonas maltophilia SKK35 TaxID=1118156 RepID=M5CR41_STEMA
-------------------------mrnihtcvfvckpvqfshvspalvptpmarktkeDTQATREGILDA-
AEACFHEHGVARTTLEMIGARAGYTRGAVYWHF-K-N-KGEVLAAIV-ERV-H----LPFMQE-LERTST--
-----------------D---qRDTPV--H----DL-----RAV-MI--H----SFIELSE---DEr-lrKT
----MEI-M----LR-----sD-----A-SA--DT-R--VL--------TEM----QQ---AG-F----RD-
ALDR------M-------------------ER-AL---RRA-GD-L--GQL-RDGADPK--IAARMLHATV-
L------G----------V-L------HGAM-V-E---------PELMD----------------L-KRDGM
-LALDMTLAAY------vkdgvfvpgtvpeplpea-------------------------------------
--
>UniRef100_W9DFW0/1-203 TetR family transcriptional regulator n=2 Tax=Gordonia TaxID=79255 RepID=W9DFW0_9ACTN
----------------------------------------------------------mDPQQRRKLILDR-
SAAIFARKGVSATTIREIADAVGVHSGALYHYF-P-S-KEAIVTEIM-REY-I----LDLSSR-CEDVLA--
-----------------R----RLAPV--E----RL-----VAL-AE--I----ALETNEQ---YD----GA
----TSI-W----RR------Eg---dY-MR--ER----VV--------EAD----MT---AT-A----DL-
MEIA------W-------------------RE-AI---AEG-VD-L--GEF-RTDIDQR--VFQELIYDAV-
W------H------------A------SRWF-R-P---------TPENT----------------L-ADLAR
-TIITVFVSGMRN----paasatgdlgt--------------------------------------------
--
>UniRef100_A0A0F0GVY7/1-204 TetR family transcriptional regulator n=1 Tax=Lechevalieria aerocolonigenes TaxID=68170 RepID=A0A0F0GVY7_NOCAE
----------------------------------------------------mrkerpv--SNRRAELLEL-
AARMFAERGYGQTTVRDIADAAGILSGSLYHHF-D-S-KESMVDEIL-RTF-L----DELFAS-YREIVD--
-----------------A----GLEPK--Q----TL-----KAM-VV--A----SFEAIDA---RH----AE
----VAI-Y----QN------E-----S-KH--LM-P--LA--------RFS---yLE---DR-N----VE-
FRKL------W-------------------TV-LL---EDG-MS-A--GVF-RADLDVD--LAYRFIRDTV-
W-----------------V-A------VRWY-R-P---------DGGLS----------------A-QTVAD
-QYLAILLDGIAT----grrknskt-----------------------------------------------
--
>UniRef100_A0A0L8KDE1/1-207 TetR family transcriptional regulator n=1 Tax=Streptomyces viridochromogenes TaxID=1938 RepID=A0A0L8KDE1_STRVR
-------------------------------------------------------mrpa--PERRREILDT-
AAEVFAAQGYDATTVRRIADAAGLLAGSLYYHF-D-S-KESMLDEIL-RAF-L----DELWAR-YDAVLA--
-----------------A----LLGPR--E----TL-----EAL-VT--E----SFREIDR---HR----AA
----VAI-Y----QK------E----sG-HL--RE-Q--PR--------FGY----LA---GS-Q----RR-
FEEA------W-------------------LT-TL---ERG-AA-A--GVF-RTDLDVR--LTYRFVRDTV-
W-----------------V-A------ASWY-R-P---------GGQHS----------------P-EEIAR
-QYLSMVLEGVAL----rdghrtyerrtkke-----------------------------------------
--
>UniRef100_UPI000834D36C/1-206 TetR/AcrR family transcriptional regulator n=1 Tax=Actinomadura chibensis TaxID=392828 RepID=UPI000834D36C
-------------------------------------------mtqapvsrlpdnlplp------DRLLAV-
ATRMFAEKGFENTSVQEIVDAAGVTKGAMYHYF-G-S-KDDLLYEIY-HRL-L----ALQMAR-LEQIAD--
-----------------G----AGTAE--E----RL-----RAA-AV--D----VLNTSFL---YL----DD
----FTV-F----FR------S-----T-HL--LA-R--DR--------RAA----VR---AE-R----RR-
YHER------F-------------------RA-LV---EEG-QR-E--GTF-RTATPAD--IAVHFFFGTV-
H------Q----------I-G------V-WY-R-P---------GGGLK----------------A-AAISE
-HYVDLFLNGLRS----prglen-------------------------------------------------
--
>UniRef100_A0A1I5VNZ5/1-209 DNA-binding transcriptional regulator, AcrR family n=1 Tax=Yuhushiella deserti TaxID=587909 RepID=A0A1I5VNZ5_9PSEU
---------------------------------------------mgtrtarkrqaggt-ASGRRAELLAL-
AARLFAERGYVSTTVRDIADAAGILSGSLYHHF-D-S-KESMADEIL-RGF-L----DELFGT-YAEIVA--
-----------------A----GLGPR--R----TL-----EAV-VT--A----SFRSIHD---HP----AE
----VAI-Y----QN------E-----A-KH-lAQ-F--DR--------FDY----LE---RR-N----AE-
FRRL------W-------------------NT-IL---TDG-VR-D--GVF-RADLDVE--LVYRFIRDTV-
W-----------------V-A------VRWY-N-P---------GGTLS----------------A-DDVAK
-QYLAILLDGIAT----gsrst--------------------------------------------------
--
>UniRef100_UPI000560B8D5/1-201 TetR/AcrR family transcriptional regulator n=1 Tax=Streptacidiphilus rugosus TaxID=405783 RepID=UPI000560B8D5
----------------------------------------------------mstgsggRREQTRQKLFVA-
AQQLIAEQGFSATTVDEIAERAGVAKGTVYYNF-K-N-KNDLFEELL-RHG-V----GLLTAS-LREASA--
-----------------S---rAGEPV--E----QV-----DAM-VR--A----GLAFIEQ---YR----AF
----ARL-L----LS------E-----L-WR--TN-R--AW--------QET----LT---LL-R----ED-
AVAV------V-------------------RA-AL---DDA-VT-A--GEL-RPDLDTG--LVAAAVFGMV-
L------V----------V-A------LDWL-T-F---------QPERT----------------L--DDVH
-GVLSAMVR--------vhftqag------------------------------------------------
--
>UniRef100_A0A1I5ABK3/1-233 DNA-binding transcriptional regulator, AcrR family n=1 Tax=Actinomadura madurae TaxID=1993 RepID=A0A1I5ABK3_9ACTN
--------------------------mteteptpvpesappestlsestvpestvpvrq--SAVERRILDA-
ALRLFAERGFDGTSVQGIVEAAEVTKGALYHYF-D-S-KDDLLYEIY-HSL-I----ARQLAD-LGAVLA--
-----------------E----GPPPR--E----AL-----HAV-LT--G----LVRSTAE---HI----DE
----AKV-F----SR------E-----M-HR--LD-S--AR--------MRS----IR---AD-R----RR-
YHVT------F-------------------RG-IV---EQG-QR-D--GVF-GTATPAE--TVTIVALGMV-
N------Q----------M-P-------SWY-R-A---------DGPKT----------------A-DRLAG
-EVAGFVLDAL------drgaapgadaqrrv-----------------------------------------
--
>UniRef100_A0A0F9W2P4/1-212 Uncharacterized protein n=1 Tax=marine sediment metagenome TaxID=412755 RepID=A0A0F9W2P4_9ZZZZ
----------------------------------------------------mvrrtkqEAQETRSEIIDA-
AELCFHRKGISRTSLADIASAAGVTRGAIYWHF-Q-D-KADVLEALL-ERA-N----MPLQPL-GEAGRN--
-----------------Q---hEPDPL--G----RL-----RDL-LV--L----LFQRVEL---DPa-vkRI
----NEI-I----FHk----cE-----Y-TD--DM-C--DL--------RNR----IQ---SF-R----HL-
CDQN------I-------------------ES-TL---RNA-MG-K--GQL-PPDLDAA--LASRCVHSFV-
S------G----------V-I------DQWL-L-V---------PEGLD----------------L-AVRAE
-SLADAIVDMLR-----lspalrssa----------------------------------------------
--
>UniRef100_UPI000C820BF2/1-195 TetR family transcriptional regulator n=1 Tax=Bacillus sp. Marseille-P3661 TaxID=1936234 RepID=UPI000C820BF2
-------------------------------------------------------mrke--NPKYNQILDA-
AVIVIAENGYHHAQVSKIAKQAGVADGTIYLYF-K-S-KEDILISLF-EER-V----GQLIEK-IEEVIA--
-----------------G----KSNSE--E----KL-----LAL-VE--M----HLCQFVD---DP----HL
----AVV-T----QI------E-----L-RQ--SN-K--DL--------RKQ----IS---FV-L----KK-
YIKI------I-------------------DQ-VL---YEG-IE-D--GVF-NKDLDVR--IARQMVFGTL-
D------E----------V-V------TSWV-M-N---------EQKYD----------------L-RQSIH
-SIQHLIINGI------ggks---------------------------------------------------
--
>UniRef100_A0A1Y3PYM0/1-193 TetR family transcriptional regulator n=1 Tax=Geobacillus thermoglucosidasius TaxID=1426 RepID=A0A1Y3PYM0_GEOTM
---------------------------------------------------------------MKEKIMEA-
SIALFDENGFSETSVQDIVDALGVTKGTFYYYF-K-S-KEELLMDIH-LRY-I----EGLLEK-QKKIIG--
-----------------D---pAKTAK--E----KV-----LDI-VY--M----LIHNIEK---QG----RQ
----ARV-F----FR------E-----M-KH--LN-E--EH--------LKK----IS---EK-R----DM-
FRYG------L-------------------QS-LI---EKG-IK-N--GEF-REDLHPS--IAALTVLGAA-
N-----------------W-S------YQWF-R-P---------DGELS----------------D-FEIAK
-QMVAILLEGMEK----rssaig-------------------------------------------------
--
>UniRef100_UPI0005CB8026/1-202 TetR family transcriptional regulator n=1 Tax=Risungbinella massiliensis TaxID=1329796 RepID=UPI0005CB8026
------------------------------------------------------makrt--GEKYEAILDA-
AVKVIAENGYHQAQVSRIAKEAKVADGTIYLYF-N-N-KEDVLISLF-SEK-M----GKFIDD-ATEQLS--
-----------------H----YDSPS--E----QL-----YHL-IR--L----HFENLEQ---DP----QL
----AIV-T----QI------E-----L-RQ--SN-P--AI--------RQE----LG---TI-L----KK-
YFAL------I-------------------DS-VI---QFG-IE-T--GLF-RSDLDIR--VARKMIFGTL-
D------E----------T-A------SSWI-M-N---------DRKYR----------------L-VDQIE
-PIHQLFVGGM------gkrepvgvsr---------------------------------------------
--
>UniRef100_UPI000483F929/1-222 TetR/AcrR family transcriptional regulator n=1 Tax=Paraburkholderia oxyphila TaxID=614212 RepID=UPI000483F929
------------------------------------------mkqdkreqlkakkqayv-----QDEILSS-
AVTLFAERGFRAVTIDDIASNLGYTKSVVYYYF-K-S-KNEILWQIF-TRI-Y----DTYFEM-ISSISA--
-----------------T----DLSPE--E----AL-----RQI-II--G----HAMNVME---RR----EW
----TAI-Y----FR------E-----E-SE--LD-E--KQ--------RKL----ML---NR-K----RE-
YDAT------I-------------------EK-VY---RAG-VE-A--GVF-Q-DIPPH--VAVTGILGMC-
N-----------------W-L------YTWF-S-E---------KG--P------iT--------A-TEIAE
-YYVAMLTKGY------lvagkaksasvkssanlqkaaav--------------------------------
--
>UniRef100_A0A1C6QDT1/1-209 Transcriptional regulator, TetR family n=1 Tax=Streptomyces sp. WMMB 714 TaxID=1286822 RepID=A0A1C6QDT1_9ACTN
----------------------------------matprtasrsgvkdkggtggvppvp------QRLMAA-
ATRLFSERGYDRTSVQEIVEAAGVTKGALYHYF-G-S-KDDLLHEIY-GRL-L----RRQKER-LDAYAD--
-----------------A----DEPVE--R----RL-----RRA-AA--D----VVVTTID---NL----DD
----AKI-F----FR------S-----M-HQ--LS-P--EK--------QKQ----VR---AE-R----RL-
YHER------F-------------------RD-LV---EEG-QR-S--GVF-NADTPPD--LVVDYHFGSV-
H------H----------L-S-------HWY-R-P---------DGKLT----------------P-QQVAD
-HLADLLLRALR-----p------------------------------------------------------
--
>UniRef100_A0A1G7PS38/1-208 DNA-binding transcriptional regulator, AcrR family n=1 Tax=Bosea robiniae TaxID=1036780 RepID=A0A1G7PS38_9BRAD
--------------------------------------msapgnteikskrqgrppiip---DARNRILDD-
AARLFAQDGYDGTSLGELAASVGVTKAAIYHYF-P-N-KKEIYEAII-VRT-L----EGLRQH-VSQATM--
-----------------Q----TSGPE--E----AL-----AGF-MT--A----HADFFEE---HY---dGF
----LTM-L----VG------Y-----G-GM--EN-V--VM--------IAE----AQ---KL-R----DD-
HEQA------L-------------------RQ-II---ADG-VA-Q--GAF-R-PIDID--TTSRAILSML-
N-----------------W-M------VRWF-K-P---------GKGRR----------------A-AAFAQ
-DYCDLMLGGLR-----s------------------------------------------------------
--
>UniRef100_A0A233S7D3/1-215 TetR family transcriptional regulator n=3 Tax=Streptomyces TaxID=1883 RepID=A0A233S7D3_9ACTN
------------------------------------------------------marqlRAEQTRATIITA-
AADLFDRQGYESTSLSDIVGHAQVTKGALYFHF-A-A-KEDLAHAIL-EIQ-A----RSAQQV-VAEVEG--
-----------------R----GYSSL--E----AL-----MRA-TF--A----VARLAVE---DP-----V
----PRA-G----LR------------L-AT--AD-V--PV--------RPP----LR---HP-F----TE-
WLEF------A-------------------TR-KF---SGA-VK-E--ADV-HAEIDVG--VVAHSLVCFF-
V------G----------T-R------V--A-G-R--------sLEPVG-------R--------L-PRRVA
-EMWHLMVRGLVP----vhrrpryltlatqlerevrtg----------------------------------
--
>UniRef100_UPI000302F859/1-196 TetR family transcriptional regulator n=1 Tax=Alkalibacillus haloalkaliphilus TaxID=94136 RepID=UPI000302F859
------------------------------------------------------menks--KPKYKLILDA-
AVEVIAENGYHHSQVSKIANKAGVADGTIYLYF-K-N-KEDILVSLF-EEK-M----GQFVSK-IKDEIE--
-----------------Q----IDEAD--Q----KL-----YKL-IE--M----HFQQLSE---DP----DL
----AIV-T----QL------E-----L-RQ--SN-K--RL--------RLK----IN---EV-L----KG-
YLTL------M-------------------DD-IL---HEG-MK-D--GTF-QDQLNVK--LVRQVLFGTL-
D------E----------V-V------TNWV-M-K---------EQRYN----------------L-VEQAK
-EVHYLIYNGLRK----hn-----------------------------------------------------
--
>UniRef100_UPI000694CD19/1-205 TetR/AcrR family transcriptional regulator n=1 Tax=Nocardia thailandica TaxID=257275 RepID=UPI000694CD19
-----------------------------------------------marvtatdtakp---TRRAELLGL-
AAGLFAERGLRATTVRDIADAAGILSGSLYHHF-D-S-KESMVDEIL-QGF-L----TELFGR-YREIVA--
-----------------A----GKSPR--E----TL-----EAL-VI--A----SYESFDR---HH----AA
----VAI-Y----QA------E-----A-KN--LR-G--TP-------rFGY----IA---EY-N----TE-
FRDL------W-------------------QR-VL---TTG-VR-D--GSF-RPELDVD--LAFRFLRDTV-
W-----------------V-G------VRWY-V-P---------GGAIT----------------V-DNLAK
-QYLTIVLDGLTA----pgrpe--------------------------------------------------
--
>UniRef100_A0A0K2SGB0/1-210 TetR family transcriptional regulator n=1 Tax=Limnochorda pilosa TaxID=1555112 RepID=A0A0K2SGB0_9FIRM
---------------------------------------------------------mh--ETRKEQVLEA-
AVHLFRAKGYHATSVQDIADAVGLRKGSLYHYI-R-S-KEELLFEII-HST-I----QTYIHR-LESIAA--
-----------------R----PEPAS--A----RL-----AAA-IE--A----HIKAVAQ---DT----EG
----FAI-F----IG------E-----T-RA--LE-P--EQ--------RQR----IE---EA-S----SQ-
YGHL------L-------------------ER-LI---EEA-SL-E--GAF-R-PADSA--MAALAILGAC-
N-----------------W-M------HRWY-D-P---------QGRLS----------------P-KEIAA
-AFTEVFFGGLLQ----qpqiqaslpgkgrtggvttrr----------------------------------
--
>UniRef100_UPI0003F64075/1-206 TetR/AcrR family transcriptional regulator n=1 Tax=Streptomyces sp. TAA040 TaxID=1288083 RepID=UPI0003F64075
-------------------------------------mektgdagadggsapagplpvp------QRLLAT-
ATRLFADRGFDRTSVQEIVEAAGVTKGALYHYF-G-S-KDDLLYEVY-SRL-L----RLQQER-LDACAD--
-----------------S----GGPVE--E----RL-----RAA-AA--D----VIVTSVE---NL----DD
----AVI-F----FR------S-----M-HH--LG-P--EK--------QQQ----VR---AQ-R----RR-
YHER------F-------------------RA-LV---EEG-QQ-S--GVF-SSVPSAD--LVVDYHFGSV-
H------H----------L-G-------TWY-R-P---------DGPLG----------------A-RELAD
-QLADLLLRALR-----p------------------------------------------------------
--
>UniRef100_A0A235FA35/1-199 TetR family transcriptional regulator n=1 Tax=Fictibacillus aquaticus TaxID=2021314 RepID=A0A235FA35_9BACI
------------------------------------------------------mkrkg---PKYEKIIDA-
AVTVIAMHGYHQSQVSKIAKEAGVADGTIYLYF-K-N-KEDLLVSVF-NEK-M----GSFIEK-TENELK--
-----------------G----RQSAV--E----KL-----HTL-IE--M----HFKQLEA---DH----EL
----SIV-T----QL------E-----L-RQ--TN-R--DL--------RVK----IG---EV-L----KR-
YLTL------I-------------------DH-IL---KDG-ME-S--GTF-NSDMDYR--LARQMIFGTI-
D------E----------T-A------TNWV-M-N---------DHRYG----------------L-RRLAD
-PIHKMLINGL------cghhphve-----------------------------------------------
--
>UniRef100_A0A132MYT2/1-228 Transcriptional regulator n=2 Tax=Streptomyces thermoautotrophicus TaxID=1469144 RepID=A0A132MYT2_9ACTN
---------------msavpvpgtergermsprakgparaarsakpaheeslgdvsvpr-------RLVAV-
ATRLFAERGFDSTSVQEIVEAAGVTKGAMYHYF-A-S-KDDLLYEIY-HRV-L----AMQTER-LERFAT--
-----------------A----DAPIE--E----RL-----RAA-AV--D----VVVTSIE---NL----DD
----VVV-F----FR------S-----M-HL--LS-P--EK--------QAS----VR---AE-R----RR-
YHER------F-------------------RS-LI---EQG-QR-S--GVF-RRDVSAD--LAVHAFFGAV-
H------H----------L-G-------TWY-R-R---------EGPLS----------------P-HEIGE
-TFADLMLHGLR-----vr-----------------------------------------------------
--
>UniRef100_K2STS6/1-223 TetR family transcriptional regulator n=1 Tax=Pseudomonas avellanae BPIC 631 TaxID=1154758 RepID=K2STS6_9PSED
--------------------------------------------------mvrrtkeea--QITRSQILEA-
AEQAFYERGVARTTLADIATLAGVTRGAIYWHF-N-N-KADLVQAML-DSL-Q----EPLDEM-AQASES--
-----------------E---dEEDPL--G----CM-----RNL-LI--H----LFHELAL---NPk-trRI
---nEIL-F-----Hk----cE-----F-TD--EM-C--DF--------RRQ----RQ---DN-A----IQ-
CHDR------I-------------------TL-GL---NNA-VR-Q--GQL-PQELDTG--RAAVTLFSYV-
N------G----------I-I------YQWL-L-V---------PDSFS----------------L-LAEAE
-QLADVCLDML------rfsptlrvknspelnvererl----------------------------------
--
>UniRef100_S3BP95/1-218 Uncharacterized protein n=2 Tax=Streptomyces TaxID=1883 RepID=S3BP95_9ACTN
-------------------------mttragrgrpegadaaqaadaaqagggggpapvp------QRLMAA-
ATRLFAERGFDRTSVQDIVEAAGVTKGALYHYF-G-S-KDDLLHEIY-GRL-L----RLQQER-LDLLAG--
-----------------S----EAPVA--E----RL-----RRA-AA--D----VVVTTID---NL----DD
----AMI-F----FR------S-----M-HQ--LS-P--EK--------QKQ----VR---AE-R----RR-
YHER------F-------------------RA-LI---EEG-QR-S--GEF-SDATPAD--LVVDYHFGSV-
H------H----------L-S-------SWY-R-P---------DGRLT----------------P-QQVAD
-HLADLLLRALR-----p------------------------------------------------------
--
>UniRef100_UPI000996A4E5/1-212 TetR family transcriptional regulator n=1 Tax=Bacillus sp. FJAT-44921 TaxID=1912214 RepID=UPI000996A4E5
--------------------------------------mnewsfiflcerkrqvgkkrg---PKYDLIIEA-
AVRVIAEHGYHQAQVSKIAKEAGVADGTIYLYF-K-N-KEDILISLF-EEK-M----GRFVEK-TKEQIE--
-----------------K----ENDPG--E----KL-----FRL-IQ--M----HFKQLAA---NY----AL
----AVV-T----QL------E-----L-RQ--SN-A--EL--------RLK----IN---EV-L----KG-
YLQL------I-------------------DV-VL---VDG-KE-S--GYF-NANLDNR--LVRQMIFGTL-
D------E----------V-V------TNWV-M-K---------DGKYD----------------L-VSLAK
-PVQQMLVNGLTS----inr----------------------------------------------------
--
>UniRef100_A0A1Q7VHP3/1-205 Uncharacterized protein n=2 Tax=unclassified Actinobacteria TaxID=1752188 RepID=A0A1Q7VHP3_9ACTN
---------------------------------------------------mtegskvq--EERRRQILQA-
AVRAFARKGYHACRVSDIAKEAGVAYGLVYHYY-R-S-KETLLEAIF-KET-W----GAMLAT-IRSVEQ--
-----------------L----DEPAR--E----QV-----RKV-TE--I----VLRTWKR---DP----EL
----VRV-L----VR------E-----V-T---RS-S--QV--------QDE----TE---EI-D----L--
AYQA------L-------------------QR-IV---EQG-QQ-T--GEF-RSDLDAR--LTATIWYGAL-
E------E----------I-L------TGWA-F-Gq-------lPDRED-------D--------V-TRAEY
-AVVEIVAGGLAQ----draaapa------------------------------------------------
--
>UniRef100_UPI000D12EFE6/1-212 HTH-type transcriptional regulator RutR n=1 Tax=Kluyvera ascorbata TaxID=51288 RepID=UPI000D12EFE6
--------------------------------------------maqdavkksgkrsqa-VSAKKQAILNA-
ALNTFSQYGIHGTRLDQVAELAGVSKTNLLYYF-P-S-KEALYVAVM-QQI-L----DIWLAP-LRAFRE--
----------------------DLAPL--A----AI-----GEY-IR--R----KLEVSRD---YP----QA
----SKL-F----CL------E----mL-QG--AP----LV--------MDA----LT---GD-L----KQ-
LVAD------K-------------------SA-IV---AAW-VK-S--GKL-A-PVDPH--HLIFMIWATT-
Q------Hy-------adF-A------TQVE-A-Vtg----ktlRDEDF----------------F-QQTVE
-NVQRIIIDGIR-----vr-----------------------------------------------------
--
>UniRef100_A0A1W6Z7B9/1-207 TetR family transcriptional regulator n=1 Tax=Bordetella genomosp. 13 TaxID=463040 RepID=A0A1W6Z7B9_9BORD
---------------------------------------madssvsparrgrpgrpptl--EAPRERILAA-
ASDLFARSGYESSSIADLAGALGVSKAAIYHYY-P-T-KQDIYDAII-LET-L----QGLSAA-VRADIA--
-----------------D----AQAGL--P----RL-----RAF-ML--A----HADYFER---HH---aQF
----VTM-L----IG-----yS-----G-MA--LP-----E--------RED----AA---RL-R----DG-
YEAL------L-------------------RE-VL---AQG-VD-E--GHF-R-AVDVA--ATGRAVLSML-
N-----------------W-M------VRWY-K-P---------G-QGD-------S--------A-RRIAE
-AYFDLITGGLRP-----------------------------------------------------------
--
>UniRef100_A0A0U9H8C7/1-194 Fatty acid metabolism regulator protein n=1 Tax=Oceanobacillus picturae TaxID=171693 RepID=A0A0U9H8C7_9BACI
---------------------------------------------------------mnKRKPKYKQIIEA-
AVEVIAENGYHASQVSKIAKKAGVADGTIYLYF-K-N-KEDILVSVF-EEK-M----GQFIEQ-TENSIE--
-----------------Q----KEDAN--K----KL-----LAL-IE--M----HFQQLAS---NP----HL
----AVV-T----QL------E-----L-RQ--SN-P--EL--------RVK----IN---QV-L----KP-
YLTL------I-------------------DS-II---NEG-ME-D--GLF-RKELILP--LVRQMIFGTL-
D------E----------T-V------TNWV-M-K---------ERKYN----------------L-VDQAG
-DVHQLLTNGLT-----vk-----------------------------------------------------
--
>UniRef100_A0A1G9QR42/1-231 Transcriptional regulator, TetR family n=1 Tax=Streptomyces wuyuanensis TaxID=1196353 RepID=A0A1G9QR42_9ACTN
-------------------mipggrstgddgtapgrpgpgqdqnghvattkkktqvsas--PERRRELLGT-
AAEVFAAHGYNATTVRRIADEAGMLAGSLYYHF-D-S-KESILDEIL-SAF-L----DELWAG-YDAVLA--
-----------------A----GFGPR--E----TI-----EAL-VT--E----SFREIDR---HR----AA
----VAI-Y----QK------Es---rH-LS--AQ-P--RF--------RYL-----A---DS-Q----QK-
FEKA------W-------------------LG-TL---ERG-VA-S--GAF-RDDLDVR--LTYRFVRDTV-
W-----------------V-A------ASWY-R-P---------GGRHS----------------P-EEIAR
-QYLSMVLDGIA-----vrd----------------------------------------------------
--
>UniRef100_A0A1G7YGF8/1-189 Transcriptional regulator, TetR family n=1 Tax=Planomicrobium glaciei TaxID=459472 RepID=A0A1G7YGF8_9BACL
----------------------------------------------------------m-----KAELIKE-
SINLFVEKGFSATSIQDIVDKLGVTKGSFYYHF-K-S-KEALLMHIH-LSY-I----DDLLKR-QKTILE--
-----------------T----EKEAR--G----KL-----VKV-VE--L----LIHDIEK---QG----AL
----GRV-Y----YR------E-----I-RH--LT-P--EN--------ATT----IR---EK-R----AE-
FRDR------I-------------------ES-II---TEG-IE-N--GEF-RKNLEAK--MITFAILGIT-
N-----------------W-S------YQWF-N-P---------NGDLS----------------V-RELAD
-MYTDFILHGIQ-----skes---------------------------------------------------
--
>UniRef100_UPI000C7E88BD/1-206 TetR/AcrR family transcriptional regulator n=1 Tax=Deinococcus planocerae TaxID=1737569 RepID=UPI000C7E88BD
----------------------------------------------mtdlpadpptpar---TRREQIHDV-
ASRLFSERGYHATSMRDLAGELGMQGGSLYAHI-S-G-KEELLIEIV-NRA-A----RQFDAA-LFTLRD--
-----------------E----PLSAE--A----KL-----REA-MY--R----HLRVVAD---NM----ES
----ATV-F----FH------E-----W-KH--LS-P--GA--------YRH----VT---DW-R----DT-
IDTF------Y-------------------RD-LV---RQG-IA-E--GTL-RADLDVR--MAANLILSAV-
N-----------------W-A------YTWY-R-P---------GGPLS----------------P-RDVAE
-GYADMLLGGLRA----gtgega-------------------------------------------------
--
>UniRef100_A0A1W1XH07/1-212 Transcriptional regulator, TetR family n=1 Tax=Desulfacinum hydrothermale DSM 13146 TaxID=1121390 RepID=A0A1W1XH07_9DELT
-----------------------------------------------mvaaaqpkhrlp-AEQRRRKILDA-
AIGLFSRKGFRGTTVRDLARHAGVSEAMLYQHF-P-S-KEALYDAIL-EKK-V----QEMRRA-WDLDWE--
-----------------A----TGDVR--T----VV-----RRM-VQ--S----FLQRHIS---DP----AF
----VRL-V----LF------S-------AL--EG-H--GL-------aRDF----VR---GP-R----AH-
FMER------L-------------------AA-YL---EKK-ME-E--GTL-R-DLNAD--VAARLVIGMA-
Y-----yG----------V-L------LREV-F-G---------EDFLQs-----lE--------V-EALSE
-AIADVFWRGIRR----ddshgqe------------------------------------------------
--
>UniRef100_A0A1Q8TW38/1-195 TetR family transcriptional regulator n=1 Tax=Bacillus pseudofirmus TaxID=79885 RepID=A0A1Q8TW38_BACPF
-----------------------------------------------------mgkkkg---PKYDQIIEA-
AVKIIAENGYHHAQVSKIAKEAGVADGTIYLYF-K-N-KEDILISLF-EEK-M----GRFVDK-IQEKIE--
-----------------G----NLTPK--E----KL-----IIL-VE--M----HFSQLSA---NR----AL
----AIV-T----QL------E-----L-RQ--SN-A--EL--------RVR----IN---EV-L----KK-
YLDL------I-------------------DS-VL---IDG-KE-S--GYF-SEDLDYR--LARQMIFGTL-
D------E----------V-V------TNWV-M-K---------DCKYD----------------L-ISLAK
-PMQQLLLNGI------csr----------------------------------------------------
--
>UniRef100_UPI0005CFA04D/1-213 TetR family transcriptional regulator n=1 Tax=Pseudomonas sp. LFM046 TaxID=1608357 RepID=UPI0005CFA04D
----------------------------------------------------marrtkeAAEETRVQILDA-
TERVFHEKGVSRASLAEIAAAAGVSRGAIYWHF-E-N-KTDLFQAML-ERI-H----MPLEEL-ARASES--
-----------------A---dEPDPL--G----RM-----RQL-LV--G----LLRRVEL---DPq-srRI
----HEI-L-----Rh---kvE-----Y-TE--EL-G--DL--------RQK----MQ---DL-S----SE-
CDLR------I-------------------AK-AL---RNA-VS-R--GQL-PAGLDCR--RAAICVHAYV-
E------G----------V-Q------TNWL-L-T---------PAGYS----------------L-AQEAE
-DLVDSLMDML------rfspalrtana--------------------------------------------
--
>UniRef100_A0A2I8DEZ4/1-207 TetR family transcriptional regulator n=1 Tax=Achromobacter sp. AONIH1 TaxID=1758194 RepID=A0A2I8DEZ4_9BURK
--------------------------------------mahtappaqkraragrpptla---APRERILEE-
AAKLFAHSGYDGSSVADLAAALGVSKAAIYHYF-T-T-KQDIYDAII-LAV-L----EGLTRH-VGQALD--
-----------------Q----AASPA--E----RL-----RAF-ML--G----HARYFER---HH---aEF
----VTM-L----IG-----yS-----G-MA--LP-----E--------RED----AA---RL-R----DG-
YEKR------L-------------------RA-VI---AQG-VA-E--GVF-R-PLDVA--ATGRAVLSML-
N-----------------W-M------VRWY-K-P---------G-MGD-------D--------A-ETIAA
-GYYELLVGGMR-----a------------------------------------------------------
--
>UniRef100_A0A212HPR1/1-217 DNA-binding transcriptional repressor n=3 Tax=Citrobacter TaxID=544 RepID=A0A212HPR1_9ENTR
----------------------------------------------------marktkqQAQETRQHILDV-
ALRLFSQQGVSSTSLAEIAKAAGVTRGAIYWHF-K-N-KSDLFSEIW-ELS-E----SSIGEL-ETEYQA--
-----------------K---fPDDPL--S----VL-----REI-LV--H----LLESTVTe-eRR----RL
l--mEII-F----HK-----cE-----F-VG--EM-T--IV--------QQA----QR---NI-C----LE-
SYDR------I-------------------EQ-TL---DHC-ID-S--KML-PANLITR--RAAVMMRAMI-
S------G----------L-M------ENWL-F-A---------PQSFD----------------L-KKEAR
-DYVAVLLEMLT-----fcptlqstgpdavs-----------------------------------------
--
>UniRef100_UPI00099B47AB/1-219 TetR/AcrR family transcriptional regulator n=1 Tax=Streptomyces sp. NRRL B-1347 TaxID=1476877 RepID=UPI00099B47AB
------------------------------mptqkqptqspatspvarkqkkppvppsp---ERRAELLGI-
AAEVFAEQGYNATTVRKIADAAGMLAGSLYYHF-D-S-KESMLEEIL-RTF-L----TELWDG-YDAVLA--
-----------------A----PLGPR--E----TL-----EAL-VT--E----SFREIDR---HR----AA
----VAI-Y----QK------E----sR-NL--VT-Q--TR--------FEY----LL---ES-Q----QR-
FEKT------W-------------------LT-TL---ERG-VA-D--GVF-RADLDVR--LTYRFVRDTV-
W-----------------V-A------ASWY-R-P---------GGGH--------S--------P-EEIAR
-QYLSMVLDGIA-----vra----------------------------------------------------
--
>UniRef100_UPI000D360BA4/1-194 TetR family transcriptional regulator n=1 Tax=Melghirimyces profundicolus TaxID=1242148 RepID=UPI000D360BA4
------------------------------------------------------makrt--GEKYEAIIDA-
AIRVIAQYGYHQAQVSKIAREANVADGTIYLYF-E-N-KDDVLISLF-NEK-M----GAFISD-VEKTLS--
-----------------E----VPSPV--D----QL-----REL-IR--L----HFEYLEA---DH----QL
----AIV-T----QI------E-----L-RQ--SN-P--VV--------RKE----IG---LI-L----KR-
YLKV------I-------------------DR-VI---QAG-VE-Q--GVF-REDFDVI--TARRMIFGTI-
D------E----------T-V------TSWI-M-K---------DCKYS----------------L-MDQVN
-PILDLFLKGFR-----r------------------------------------------------------
--
>UniRef100_UPI000A02EC94/1-221 TetR/AcrR family transcriptional regulator n=1 Tax=Syntrophothermus lipocalidus TaxID=86170 RepID=UPI000A02EC94
------------------------miiimliidyicvnlcpicvnqwligrwggvsegt----KRERILEA-
AVTVFAEKGYHQARIEEIAARAGVGKGTVYEYF-A-S-KLELFQEMF-RAV-L----GRYYER-LQSVRE--
-----------------E----GQTVV--E----RL-----RLL-LE--L----HLDFISQ---NA----RF
----ARV-A----FA------D-----G-VG--YD-Q--EL--------AFW----IY---EQ-R----KA-
KLER------M-------------------RA-LF---EEG-IE-R--GEF-R-PVDAA--IAASIFIGAM-
T------S----------L-I------VPIV-M-E---------GQEAD----------------P-SLLAR
-QAMDILLNGMV-----n------------------------------------------------------
--
>UniRef100_A0A1Y1SFR8/1-236 Transcriptional regulator, TetR family protein n=1 Tax=Oceanococcus atlanticus TaxID=1317117 RepID=A0A1Y1SFR8_9GAMM
-----------------------------------------------------msqprpDREQRRRAILDA-
AREAFCAHGYDQAAVSEIAARVGVVEGTVYRYF-D-S-KHDLLMQVL-SDW-Y----QTMFGD-YADALA--
-----------------G----VSGAR--T----RL-----RLL-IW--R----HLRTIHD---AP----EL
----CRL-M----FR------E-----A-RD--DI-G--DA--------NAE----LR---KL-N----RR-
YTRF------L-------------------VD-VL---EEG-VA-Q--GEF-RDGVAPT--LFRDLVYGGI-
E------H----------Y-C------WRYL-T-G---------QGELD----------------I-DQAAE
-QISDIFCHGIAL----pgdalsretrrlselvarlehllpdnprapqshakmqss----------------
--
>UniRef100_A0A1Q7V471/1-195 Uncharacterized protein n=1 Tax=Acidobacteria bacterium 13_1_20CM_4_56_7 TaxID=1803434 RepID=A0A1Q7V471_9BACT
-----------------------------------------------------mprevt--QGSRQEILRA-
AARLFQQQGYDATSMNDVAAALKLSKGGLYHHF-Q-S-KDEILFNLM-SHA-M----DLTEER-VIAPAK--
-----------------Q----IPDPE--D----RL-----RTV-IR--R----HIAVVLS---ER---dRE
---iTVM-L----H-------E-----N-HP--LS-P--AL--------RKK----IN---SR-K----KD-
YVHF------L-------------------EN-LI---AEV-QR-V--RSS-KATVTPR--AAAFALLGMI-
N-----------------W-I------YQWY-R-P---------NGSLQ----------------E-DSLAR
-QYTEIFFQG-------ait----------------------------------------------------
--
>UniRef100_UPI0004C0436F/1-201 TetR/AcrR family transcriptional regulator n=1 Tax=Spirillospora albida TaxID=58123 RepID=UPI0004C0436F
------------------------------------------mtrtsaartgekgrplp------DRLLAV-
ATRMFAEKGYENTSVQEIVDAAGVTKGAMYHYF-G-S-KDDLLYEIY-HRL-L----GMQMLR-LERIAD--
-----------------G----PGTAE--Q----RL-----RAA-AA--D----VLNTSFR---YL----DD
----FTV-F----FR------S-----T-HL--LS-A--ER--------REA----VR---AE-R----RR-
YHER------F-------------------RA-LV---EEG-QR-A--GAF-RTRTPAD--IAVHFFFGTV-
H------Q----------L-G-------AWY-R-P---------GGRLD----------------T-AAISD
-HYVDLFLNGLK-----e------------------------------------------------------
--
>UniRef100_A0A2N0IQ69/1-214 TetR family transcriptional regulator n=1 Tax=Streptomyces sp. 69 TaxID=1827605 RepID=A0A2N0IQ69_9ACTN
--------------------------------------mrpapgdqngsvptkkkpqvtAASERRRELLGT-
AAEVFAEQGYNATTVRTIADHAGMLAGSLYYHF-D-S-KESMLEEIL-RTF-L----DELWDG-YDTVLA--
-----------------S----DLGPR--E----TL-----EAL-VT--E----SFREIDR---HR----AA
----VAI-Y----QK------E----sR-QL--AA-Q--DR--------FAF----LA---AS-Q----RR-
FEKA------W-------------------LG-TL---ERG-VT-E--RVF-RDDLDVR--LTYRFVRDTV-
W-----------------V-A------ASWY-R-P---------GGQHS----------------P-EEIAR
-QYLSMVLDGIA-----vra----------------------------------------------------
--
>UniRef100_UPI000A101532/1-223 TetR/AcrR family transcriptional regulator n=1 Tax=Thermoactinospora rubra TaxID=1088767 RepID=UPI000A101532
--------------------------------------mptrkntgpapaarrqrpasgSASERREHLVKL-
AAELFARKGFQATTVREIADEAGILSGSLYHHF-D-S-KETIVDEVL-STF-L----DDLIGR-YREAIA--
-----------------T----GGSPR--D----VL-----SEM-VR--I----AFGTLEP---HR----AA
----ITV-M----QN-----dWn---yL-RS--LP-G--NR--------FDY----LV---KA-E----DE-
VERM------W-------------------VE-QI---KAG-QA-A--GQF-RADVDPK--LTYRMIRDTI-
W-----------------V-A------VRWF-R-P---------GGRLN----------------T-AGLAE
-HYITVLFDGLAT----gertsqqra----------------------------------------------
--
>UniRef100_UPI000835499E/1-215 TetR/AcrR family transcriptional regulator n=1 Tax=Nocardia mexicana TaxID=279262 RepID=UPI000835499E
-------------------------------------------mtavpvrrrgrppasa-GVETRGRIVRA-
ALDLFAEKGFHGTGVAEIGDRADVQRGALYYHI-G-S-KEELLFQIL-RDY-I----DLMYAE-ARAIAD--
-----------------G----PDDPV--A----KL-----RKL-IH--S----HVRLIVA---HR----RE
----VAI-Q----LR------D-----V-SA--LT-G--DR--------AAD----LQ---EL-R----DR-
VQEC------W-------------------QR-VI---DAG-HA-E--GAL-S--TADH--VVTNSILGML-
N------M------------V------TFWY-R-P---------HGDHT----------------P-DEIAE
-ILAATVLDGIVQ----tphpadnnrtkg-------------------------------------------
--
>UniRef100_A0A1H3EIA2/1-209 Transcriptional regulator, TetR family n=1 Tax=Saccharopolyspora shandongensis TaxID=418495 RepID=A0A1H3EIA2_9PSEU
-------------------------------------------mfwedgavastkrlsnRGSGRRAELLAI-
AGELFATRGFLATTVRDIADAAGILSGSLYHHF-D-S-KESMVDEIL-REF-L----DAQRET-NEQVLR--
-----------------E----ASDPR--A----AI-----AEL-IR--R----SFGAMRR---YR----AA
----IAI-F----QN------E-------SN--YL-G--GFe------rFGY----LQ---QA-A----ED-
FERT------W-------------------TS-LL---QDG-RR-A--GVF-REDLDPK--VTYRFMRDMV-
W-----------------T-A------VHWY-D-P---------RGNLT----------------A-DAIAD
-QYIEILCDGIV-----sre----------------------------------------------------
--
>UniRef100_UPI000A3CB20A/1-215 TetR/AcrR family transcriptional regulator n=1 Tax=Streptomyces glaucescens TaxID=1907 RepID=UPI000A3CB20A
------------------------------------------------------marqlRAEQTRATIIAA-
AADLFDRHGYESTSLSDIVDHAHVTKGALYFHF-A-A-KEDLAHAIM-EIQ-S----QASRRL-AREVEE--
-----------------R----DCSSL--E----AL-----MRI-TF--G----IARLSVE----G----PV
----ARA-G----LR------------L-AT--AG-V--GL--------RPP----LP---HP-F----TE-
WLEI------A-------------------SR-KL---LGA-VK-E--SDV-HPDIDID--AVAHSLVSFF-
V------G----------T-R------VTGR-S-L---------EPLVR-------L--------P-RRT-A
-EMWYVLVRGLVP----vtrrprylslvaqlerearav----------------------------------
--
>UniRef100_A0A2G1XB58/1-197 TetR family transcriptional regulator n=1 Tax=Streptomyces cinnamoneus TaxID=53446 RepID=A0A2G1XB58_STRCJ
----------------------------------------------magttenggrpvp------QRLLAA-
ATRLFADQGYDRTSVQEIVEAAGVTKGALYHYF-G-S-KDDLLHEVY-GRV-L----RLQQER-LDALAG--
-----------------T----DAPVE--R----RL-----RQA-AA--D----VVVTTIE---NL----DD
----TKI-F----FR------S-----MhHL--AP-E--KL--------RQV-----R---AE-R----RR-
YHER------F-------------------RA-LV---EEG-QR-S--GVF-SRATPAD--LVVDYHFGSV-
H------H----------L-S-------SWY-R-P---------DGPLA----------------A-QEVAD
-HLADLLLRALR-----p------------------------------------------------------
--
>UniRef100_A0A090NHC8/1-221 Transcriptional regulator, TetR family protein n=4 Tax=Shigella dysenteriae TaxID=622 RepID=A0A090NHC8_SHIDY
----------------------------------mpiykrgermtqgavkttgkrsrav--NAKKKAILSA-
ALDTFSQFGFHGTRLEQIAELAGVSKTNLLYYF-P-S-KEALYIAVL-RQI-L----DIWLAP-LKAFRE--
-----------------D-----FAPL--A----AI-----KEY-IR--L----KLEVSRD---YP----QA
----SRL-F----CM------E----mL-AG--AP----LL--------MDE----LT---GD-L----KA-
LIDE------K-------------------SA-LI---AGW-VK-S--GKL-A-PIDPQ--HLIFMIWAST-
Q------Hyadf-apqveA-V------TGAT-L-----------RDEVF----------------F-NQTVE
-NVQRIIIEGIRP----r------------------------------------------------------
--
>UniRef100_A0A1H9J992/1-196 Transcriptional regulator, TetR family n=1 Tax=Piscibacillus halophilus TaxID=571933 RepID=A0A1H9J992_9BACI
--------------------------------------------------------mkk-NKPKYKKIIDA-
AVEVIAENGYHASQVSKIAKRAGVADGTIYLYF-K-N-KEDILVSVF-QEK-M----GQFIER-IEEVIV--
-----------------E----HHSAD--E----KL-----YRL-ID--M----HFRQLSE---NP----SL
----AIV-T----QL------E-----L-RQ--SK-K--EL--------RMK----IN---DV-L----KG-
YLAV------V-------------------DR-IL---EEG-MN-E--GTF-HAHLNVK--LVRQVIFGTL-
D------E----------V-V------TNWV-M-K---------EQRYD----------------L-VGQAK
-EVHFIIANGL------kihqs--------------------------------------------------
--
>UniRef100_UPI00099E918D/1-213 TetR/AcrR family transcriptional regulator n=1 Tax=Streptomyces graminilatus TaxID=1464070 RepID=UPI00099E918D
------------------------------------mpptkptkptkptkkkpqvtavp---ARRHEILGT-
AAEVFAEQGYNATTVRKIADHAGMLAGSLYYHF-D-S-KESMLEEIL-RTF-L----DELWAG-YDTVLD--
-----------------A----ENGPR--E----TL-----EAL-VT--E----SFREIDR---HR----AA
----VAI-Y----QK------E-----S-RQ--LV-A--QE--------RFA---fLA---ES-Q----RR-
FEKT------W-------------------LS-TL---ERG-VA-A--KVF-RADLDIR--LTYRFVRDTV-
W-----------------V-A------ASWY-R-P---------GGQHS----------------P-EEIAR
-QYLSMVLDGIA-----vre----------------------------------------------------
--
>UniRef100_A0A0D0GIH1/1-190 Uncharacterized protein n=1 Tax=Bacillus thermoamylovorans TaxID=35841 RepID=A0A0D0GIH1_9BACI
---------------------------------------------------------------MKEKIIEK-
AIELFEKKGFSTTSIQDIVDELGVTKGSFYYHF-S-S-KEQLLMDIY-NEY-I----TNLLDR-QTKIIA--
-----------------N---kTLSPK--E----QL-----IEI-IR--L----LIDDLIE---NG----PR
----ARI-Y----FR------E-----M-RH--LS-E--NH--------INT----IK---KI-R----KQ-
FRKN------I-------------------EM-VI---RTG-EE-Q--GVF-RNQLPAD--ILAFALLGLT-
N-----------------W-S------YNWY-T-P---------DGEIP----------------P-DQLVK
-IYSELLLTGLL-----dkdh---------------------------------------------------
--
>UniRef100_A0A2B1SLB2/1-194 TetR family transcriptional regulator n=2 Tax=Bacillus TaxID=55087 RepID=A0A2B1SLB2_9BACI
--------------------------------------------------------mkk-NKPKYMQIIDA-
AVIVIAENGYHQAQVSKIAKQAGVADGTIYLYF-K-N-KEDILISLF-EEK-M----GEFVEK-IEEKIA--
-----------------G----KVTAE--E----KL-----LMM-IE--T----HFQLLSD---DH----HM
----AIV-T----QL------E-----L-RQ--SN-K--EL--------RLR----IN---AV-L----KG-
YLQV------I-------------------EK-II---LEG-KE-T--GEF-SSDLDVR--LARQMIFGTI-
D------E----------T-V------TSWV-M-N---------EEKYD----------------L-LALAS
-PVHRLLIDGC------gkr----------------------------------------------------
--
>UniRef100_A0A0A5GQH8/1-193 TetR family transcriptional regulator n=1 Tax=Pontibacillus halophilus JSM 076056 = DSM 19796 TaxID=1385510 RepID=A0A0A5GQH8_9BACI
-----------------------------------------------------mkknrp----KYKQIIDA-
AVEVIAENGYHASQVSKIAKKAGVADGTIYLYF-K-N-KEDILVSLF-QEK-M----GQFVET-IEQEIE--
-----------------T----HSNAS--D----ML-----LTL-IQ--V----HYHQLAK---DH----QL
----AVV-T----QL------E-----L-RQ--SN-K--EL--------RLK----IN---DV-L----KG-
YLMV------I-------------------DK-IV---EKG-MN-D--GSF-NEHMDRR--LVRQMVFGTL-
D------E----------T-V------TNWV-M-N---------DQKYS----------------L-EEQAT
-AVHGLITQGLT-----k------------------------------------------------------
--
>UniRef100_UPI0005525FC8/1-207 TetR/AcrR family transcriptional regulator n=1 Tax=Deinococcus sp. YIM 77859 TaxID=1540221 RepID=UPI0005525FC8
-------------------------------------------mmdrspdlpapeapar---TRREQIHDV-
ASRLFSERGYHATSMRDLAGELGMQGGSLYAHI-S-G-KEELLVEIV-QRA-A----RQFDEA-LLTLRD--
-----------------V----PLPAE--Q----KL-----REA-MY--R----HIRVVAD---NM----ES
----ATV-F----FH------E-----W-KH--LS-P--EA--------YAR----VT---TW-R----DT-
IDAF------Y-------------------RD-LI---RQG-LQ-E--GRF-RADLDVK--MTANLILSAV-
N-----------------W-T------YTWY-R-P---------GGTMT----------------P-RDVAE
-RYADMLLGGLRA----petp---------------------------------------------------
--
>UniRef100_UPI000837880E/1-220 TetR family transcriptional regulator n=1 Tax=Marinobacterium profundum TaxID=1714300 RepID=UPI000837880E
---------------------------------------------------marrtkee-ALETRNSLMAA-
ALEQFCEKGIARTTLSDIATAAGVTRGAFYWHF-K-N-KAELFEALW-AQL-R----NPL-DE-LADISE--
-----------------Np--qEPQPL--E----KL-----REL-IV--L----LLQMVVS---NPv-hqQI
----FRL-M----INr----nD-----L-DG--EL-Q--EI--------GAH----MQ---LM-H----GQ-
FRAR------T-------------------ER-IL---INA-IK-R--GQL-PADLPVE--LAAFMLHSMV-
D------G----------L-I------ANWF-A-G---------DTRVD----------------M-KAQAS
-VIVDAMLVMLR-----qgfgdsaalvaespivs--------------------------------------
--
>UniRef100_A0A0B5IKI3/1-197 TetR family transcriptional regulator n=1 Tax=Streptomyces vietnamensis TaxID=362257 RepID=A0A0B5IKI3_9ACTN
-------------------------------------------------------mrpa--PERRREILDT-
AAEVFAAQGYDATTVRRIADAAGLLAGSLYYHF-D-S-KESMLDEIL-ASF-L----RELWGR-YDAVLA--
-----------------A----GLDPR--Q----TI-----EAL-VT--E----SFREIDR---HR----AA
----VAI-F----QK------E-----S-RH--LQ-E--LP-------rFGY----LA---DA-Q----HR-
FEEA------W-------------------LG-TL---ERG-VA-A--GVF-RADLDVR--LTYRFVRDTV-
W-----------------V-A------ASWY-R-P---------GGQHS----------------P-EEIAR
-QYLSMVLEGIA-----fitrt--------------------------------------------------
--
>UniRef100_UPI0004D024EB/1-216 TetR family transcriptional regulator n=1 Tax=Caballeronia sordidicola TaxID=196367 RepID=UPI0004D024EB
---------------------------------------------------mvrrtkee-AAETRNSILDA-
AERVFFEKGVSRTTLADIALEAGVTRGAIYWHF-A-N-KGDLFTAMF-DRS-L----LPLDEL-VEATLD--
-----------------T---kEADPL--G----RI-----RDIfIW--C----MRNIALDe-qRR----RV
----FDI-L----FLk----cE-----F-VE--DM-G--PV--------RER----HQ---TN-M----RE-
GKEK------I-------------------ER-GL---SNA-VD-K--GQL-PPMLDTR--HATTILHALF-
T------G----------I-L------YDSL-M-W---------PESID----------------L-KNDAE
-RLIDSCF---------dvmrysphmllrsgdps--------------------------------------
--
>UniRef100_UPI000403AE8D/1-198 TetR family transcriptional regulator n=1 Tax=Fictibacillus gelatini TaxID=225985 RepID=UPI000403AE8D
------------------------------------------------------mkrkg---PKYEKIIDA-
AVSVIAENGYHQSQVSKIAKKAQVADGTIYLYF-K-N-KEDLLVQVF-NEK-M----GSFIEK-SRKQLE--
-----------------E----KSTAK--E----KL-----LTL-IQ--L----HFKLLNN---DK----EL
----SIV-T----QL------E-----L-RQ--TN-R--TL--------RAK----IG---EV-L----KQ-
YLTL------I-------------------DN-IL---KEG-IE-K--GEF-TKDLDYR--LARQMIFGTI-
D------E----------T-A------TNWV-M-N---------EHHYD----------------L-PSLAK
-PVHQMLINGL------sngalkq------------------------------------------------
--
>UniRef100_UPI00054BCE18/1-215 TetR family transcriptional regulator n=1 Tax=Pseudomonas fluorescens TaxID=294 RepID=UPI00054BCE18
----------------------------------------------------mvrrtkeEAQETRNQILEA-
AEKAFFERGVARTTLADIATLAGVTRGAIYWHF-S-N-KADLVQAML-DSL-Q----EPLDEL-AKAAES--
-----------------E---dELDPL--G----CM-----RRL-LI--H----LFHEVAL---DPk-trRI
---nEIL-F-----Hk----cE-----F-TD--EM-C--DL--------RQQ----RR---AA-S----LE-
CNSR------I-------------------GL-TL---RNA-VN-R--GQL-PEDLDTA--RAAISIHAWI-
D------G----------L-L------YQWL-L-A---------PDSFQ----------------L-HTEAE
-RWVDIALDMLRL----spslrkvkqda--------------------------------------------
--
>UniRef100_UPI000C9ABECA/1-194 TetR family transcriptional regulator n=1 Tax=Rummeliibacillus pycnus TaxID=101070 RepID=UPI000C9ABECA
--------------------------------------------------------mkk-NKPKYKQIIDA-
AVIVIADNGYHQAQVSKIAKQAGVADGTIYLYF-K-N-KEDILISVF-KEK-M----SLFVDN-LQDIIK--
-----------------E----SSSAS--E----ML-----YKM-IE--G----HFKVLSE---DH----HL
----AIV-T----QL------E-----L-RQ--SN-K--DL--------RLK----IN---SI-L----KE-
YLKL------L-------------------DE-IL---KKG-IE-A--GEF-MQDMDIR--LVRQVIFGTI-
D------E----------V-S------TTWV-M-K---------EQKYD----------------L-VAMAP
-RVHQILLKGIQ-----kg-----------------------------------------------------
--
>UniRef100_A0A0W0QZR5/1-210 TetR family transcriptional regulator n=1 Tax=Pseudomonas fluorescens ABAC62 TaxID=1230466 RepID=A0A0W0QZR5_PSEFL
----------------------------------------------------mvrrtkeEAQETRSQILQA-
AEHAFYERGVARTTLADIAALAGVTRGAIYWHF-S-N-KSDLLQALL-DTL-H----EPLDEL-ARASES--
-----------------E---dELDPL--G----CM-----RKL-LI--H----LFHQVVL---DPk-trRI
---nEIL-F-----Hk----cE-----F-TD--EM-C--DM--------RRQ----RQ---TH-N----LE-
CNLR------I-------------------GL-TL---RNA-VN-R--GQL-PQNLDTT--RAAVCIHAYI-
N------G----------L-I------GQWL-L-V---------PDSFQ----------------L-HQEAE
-RWVDAGLDMLR-----lspslrn------------------------------------------------
--
>UniRef100_A0A0T6LUR5/1-205 TetR family transcriptional regulator n=1 Tax=Streptomyces vitaminophilus TaxID=76728 RepID=A0A0T6LUR5_9ACTN
------------------------------------------mvttrtsgrgaadgapv-----PDRLLAV-
ATRLFAAQGFERTSVQEIVDAAGVTKGAMYHYF-S-S-KDDLIREIY-RRL-L----GLQTRS-LERIAD--
-----------------G----PGTAA--Q----RL-----REA-TA--D----VVVSTLA---HL----DD
---gVVL-M----HS------------L-HL--LA-P--HI--------RAQ----VR---AE-R----RR-
YHER------F-------------------RA-LV---AEG-QR-E--GSV-RADISPD--LATHHFFGAV-
H------H----------L-G-------TWY-R-S---------DGALR----------------P-RQIGE
-GLAEMFLNGIA-----vqrp---------------------------------------------------
--
>UniRef100_A0A2P6UL31/1-196 TetR family transcriptional regulator n=1 Tax=Actinomadura viridilutea TaxID=58112 RepID=A0A2P6UL31_9ACTN
--------------------------------------------------------mgr--TATRERLFTA-
AVELIAEHGFTATTVDQIAERAGVAKGTVYYNF-G-S-KAALFSALL-DYG-V----DRLGAC-LREAAA--
----------------------GRPPL--A----AL-----EAV-VG--A----ELAFIGE---HE----SF
----ARL-L----IA------E----aW-RS--GG-G--AW--------HQA----AL---LI-R----ER-
AIEV------V-------------------AD-VL---RAA-VA-A--GEL-RADLDVE--TAAAAVFGMV-
L------T----------V-A------LHWR-T-L---------EPGRP----------------L--QDVH
-ATLMDLLRG-------riagpaap-----------------------------------------------
--
>UniRef100_A0A0S1Y822/1-196 Uncharacterized protein n=1 Tax=Bordetella sp. N TaxID=1746199 RepID=A0A0S1Y822_9BORD
----------------------------------------------------mtardpg----RYEQIIDE-
ARRLFARHGYQGTSLNMIAAEVGISKSALYHHF-P-D-KETLYRNLV-SSG-M----ETLYTR-VRDAMA--
-----------------A---ePADPA--L----RL-----RAF-IR--A----SVTYYEE--cHD----SW
v--sGSL-L-----F------------W-ST--DS-E--AH--------RAL----VV---QW-R----DA-
YEGL------L-------------------KE-AL---RDG-IA-A--GLF-KPDTNVS--LAGKFLLSSL-
N------Q----------L-S-------RWY-R-P---------DGEKT----------------A-QEIMD
-YFVGMFLHGIE-----ka-----------------------------------------------------
--
>UniRef100_UPI00068B8E79/1-211 TetR/AcrR family transcriptional regulator n=1 Tax=Streptacidiphilus oryzae TaxID=348818 RepID=UPI00068B8E79
-----------------------------------------------mtpspaagseas--AARRRELLDT-
AAEVFAEHGYNATTVRRIAEAAGILAGSLYYHF-D-S-KESMIEEIL-TGF-L----DDLWRR-YDAVLA--
-----------------D---pRLDPR--A----RL-----EAL-VT--E----SFREIDR---HR----AA
----VAI-Y----QN------E----sG-QL--AG-Q--RR--------FAF----LG---QA-A----AR-
FEAA------W-------------------LG-TL---QRG-VA-D--RVF-RADLDLR--LAYRFLRDTV-
W-----------------V-A------VSWY-R-P---------GGGH--------S--------P-EEIAR
-QYLALILGGLL-----tppddtpqps---------------------------------------------
--
>UniRef100_UPI000836A386/1-205 TetR/AcrR family transcriptional regulator n=1 Tax=Actinomadura chibensis TaxID=392828 RepID=UPI000836A386
---------------------------------------------msprrrdaegtaaa-RAERRAELLAT-
AAEVFASQGYSATTVRQVADAAGILGGSLYYHF-D-S-KEAMADEIL-STF-L----DEMWAA-YERVLG--
-----------------A----GLSAR--D----TL-----EGI-VV--E----SFRTIDR---HR----PA
----VVL-Y----QN------E----sK-HL--AT-S--ER--------FAY----LR---ES-R----SR-
FEEM------W-------------------LA-LL---ERG-VR-E--GSF-RADLDPG--LVYRFIRDTV-
W-----------------V-A------ANWY-K-R---------GGRLS----------------A-DDIAK
-QYLALFLEGIE-----ag-----------------------------------------------------
--
>UniRef100_UPI00037FBC72/1-207 TetR/AcrR family transcriptional regulator n=1 Tax=Actinomadura flavalba TaxID=1120938 RepID=UPI00037FBC72
---------------------------------------------msprrrdaegtaaa-RVQRRAELLAT-
AAQVFAEQGYNATTVRKVADAAGILGGSLYYHF-D-S-KESMADEIL-STF-L----HDMWSA-YDRVLD--
-----------------A----DLDAR--G----TV-----RAL-VV--E----SFRSIDR---HR----SA
----VVI-Y----QN------Es--rhL-A---AQ----PR--------FGY----LA---DS-H----RR-
FEEM------W-------------------RT-LL---ERG-VK-E--GAF-RPDLDPT--LIYRFLRDTV-
W-----------------V-A------ANWY-Q-R---------GGRLS----------------A-EQIAE
-QYLAMVLEGIQ-----asdp---------------------------------------------------
--
>UniRef100_A0A286CE11/1-236 Transcriptional regulator, TetR family n=1 Tax=Streptomyces sp. Ag82_G6-1 TaxID=1938853 RepID=A0A286CE11_9ACTN
-------------------------------------------mddvptkkkpqvsaaa--PARRRELLDT-
AAEVFAEQGYNATTVRKIADHAGMLAGSLYYHF-D-S-KESMLEEIL-RTF-L----DELWDG-YDTVLG--
-----------------A----GLGPR--E----TL-----QAL-VT--E----SFREIDR---HR----AA
----VAI-Y----QK------E-----S-KQ--LV-V--QE--------RFA---fLA---AS-Q----RR-
FEKA------W-------------------LS-TL---ERG-VA-E--RAF-RADLDVR--LTYRFVRDTV-
W-----------------V-A------ASWY-R-P---------GGQHS----------------P-EEIAR
-QYLSMVLDGIAV----reqplgaresswprptsskrsarpsggageg------------------------
--
>UniRef100_A0A0D9B1R1/1-208 TetR family transcriptional regulator n=1 Tax=Pseudomonas fluorescens TaxID=294 RepID=A0A0D9B1R1_PSEFL
--------------------------------------mdeqkaldvmrelvdggqltd-PDSARGKLLQA-
AAHLFRHKGFERTTVRDLASAVGIQSGSIFHHF-K-S-KEEILRAVM-EET-V----RYNTAL-MRAALA--
-----------------E----GSSVR--E----RV-----LAL-IR--C----ELQSIMG---GN---gEA
---mAVL-V----Y-------E-----W-RS--LS-E--QG--------QRQ----VL---AL-R----DI-
YERV------W-------------------LE-VL---GEA-KE-A--GYI-R--GDVA--VTRRFLTGAL-
S-----------------W-T------TTWF-R-A---------EGSLS----------------L-DQLAE
-QALILVLK--------ekq----------------------------------------------------
--
>UniRef100_UPI0002FBD778/1-215 TetR family transcriptional regulator n=1 Tax=Noviherbaspirillum massiliense TaxID=1465823 RepID=UPI0002FBD778
---------------------------------------------------marctkee-ALETRDRILDA-
AEQVFHAQGVASTSLADVAEAANVTRGAIYWHF-R-N-KSDLFDAMC-ERV-R----LPMEAM-AQADAH--
-----------------A---eEADPL--G----RL-----RAS-CI--F----VLKETVR---NPh-srKV
----FDI-L----FHk----cE-----F-VD--PA-D--PI--------FAR----RR---EW-F----LR-
GTAH------I-------------------ER-VL---RNA-IA-K--GQL-PQDLDIH--LARASMQAAI-
D------G----------L-L------NNWL-F-A---------PESFS----------------L-DDNAE
-RLIDACLDSLR-----yspslrkqkqgg-------------------------------------------
--
>UniRef100_UPI000344E86E/1-245 TetR/AcrR family transcriptional regulator n=1 Tax=Nocardiopsis chromatogenes TaxID=280239 RepID=UPI000344E86E
-----------------mntrsrdasgasttddatddaaspvpggpprgrgrgrrsssaAASERRGNLVRL-
AADLFARKGFQATTVREIADEAGILSGSLYHHF-D-S-KESIVDEVL-SSY-L----DDLLGR-YRAAVE--
-----------------A----GGGPR--E----VL-----SRL-IQ--E----AYRSLEP---HR----AA
----ITV-V----QN------Dw---nY-LQ--QF-P--R---------FGY----LA---ET-E----HE-
IQDI------W-------------------VG-VI---REG-QR-E--GAF-RHDIDPK--LTYRMIRDTI-
W-----------------V-A------VRWY-R-P---------EGTLG----------------T-AELAE
-HFMTVLFDGIS-----vgrrdsqpapagg------------------------------------------
--
>UniRef100_UPI00095004B3/1-193 TetR family transcriptional regulator n=1 Tax=Paenisporosarcina indica TaxID=650093 RepID=UPI00095004B3
--------------------------------------------------------mkr-DKPKYKQIIDA-
AVVVIAENGYHQAQVAKIAKQAGVADGTIYLYF-K-N-KEDILISVF-EEK-M----GLFVEN-LKEIIN--
-----------------D----EISTS--D----KL-----LKM-VE--N----HFRVLAT---DH----HL
----AIV-T----QL------E-----L-RQ--SN-K--EI--------RLR----IN---GV-L----KE-
YLTL------L-------------------DD-IL---LEG-LE-N--GEF-DEYLDIR--LARHMVFGTI-
D------E----------T-I------TTWV-M-N---------EQKYD----------------L-LQLAP
-KVHKLLLSGMK-----a------------------------------------------------------
--
>UniRef100_UPI000234BD05/1-222 TetR/AcrR family transcriptional regulator n=1 Tax=Frankia TaxID=1854 RepID=UPI000234BD05
------------------------------mdtsptrgrtrgrsggraagsgraaagge--SERRAAIVEI-
AAGLFAERGYRATTVREIADAAGMLSGSLYHHF-D-S-KESIVDELL-SSF-L----DDLHAR-HAAIAA--
-----------------D----QAGPS--D----TI-----AAL-VR--A----AFVTIAR---HR----AA
----VTV-F----QN------Er--gyL-AT--LP-----R--------FAY----LR---AS-E----AE-
SQRL------W-------------------LA-AL---RDG-VA-A--GEL-RADLDPR--LTHRFLRDAI-
W-----------------V-S------VHWY-S-P---------DGPLG----------------P-AELAE
-QFLTTVFDGIR-----vrpag--------------------------------------------------
--
>UniRef100_A0A1I9Z0B5/1-214 HTH-type transcriptional repressor KstR2 n=1 Tax=Nocardia seriolae TaxID=37332 RepID=A0A1I9Z0B5_9NOCA
-----------------------------------------mdqanawlyiggvtqpdpSKSARRNELLGL-
AANLFAERGLRATTVRDIADAAGILSGSLYHHF-D-S-KEAMVDEIL-RGF-L----DDLFGR-YREIVS--
-----------------A----GVSAR--D----TL-----EAL-VV--A----SYESFDR---FH----AA
----VAI-Y----QA------E-----AkRL--SG-T--PR--------FDY----IA---EY-N----KE-
FREL------W-------------------HQ-VL---ANG-VA-D--GSF-RPEMDIA--LAYRFLRDTV-
W-----------------V-S------VRWY-Q-P---------GGRIT----------------V-DNLAK
-QYLTIVLDGLTN----pqtht--------------------------------------------------
--
>UniRef100_A0A2N3H0B8/1-198 TetR family transcriptional regulator n=1 Tax=Actinobacteria bacterium HGW-Actinobacteria-1 TaxID=2013644 RepID=A0A2N3H0B8_9ACTN
-----------------------------------------------------matrsd---TTKTRMYEA-
ALALIAEKGFSGTTVDEIVERAGVAKGTVYYHF-T-G-KAELVEALI-ADR-L----APLEAR-FREAVA--
-----------------T----APDPR--T----TL-----EAL-VR--A----ELEWIRD---NR----AF
----SKM-L----VT------E-----L-WR--EE-R--VW--------HDT----LV---AL-R----RT-
IIEY------F-------------------ER-AI---RDG-IA-E--GVF-RSDIDAP--FAASALFGMT-
V------T----------S-A------LDWL-V-F---------SPTTP----------------I-ESVAE
-QIRRLT----------smavasdgka---------------------------------------------
--
>UniRef100_A0A069KA95/1-200 TetR family transcriptional regulator n=2 Tax=Streptomyces TaxID=1883 RepID=A0A069KA95_9ACTN
--------------------------------------------------mnamttnsn--VERRAELLAT-
AAQVFADQGYNATTVRRVADAAGLLAGSLYYHF-D-S-KESMLDEIL-SSF-L----DELWAG-YDTVLA--
-----------------A----GLGPR--E----TI-----EAL-VT--E----SFRQIDR---HG----PA
----VAI-Y----QK------E-----A-RH--LS-A--QP--------RFA---yLA---DS-Q----VK-
FENA------W-------------------LR-TL---ERG-VA-E--GVF-RADLDVR--LVYRFVRDTV-
W-----------------V-A------ASWY-R-P---------GGTHS----------------P-EEIAR
-QYLSMVLEGIT-----tpn----------------------------------------------------
--
>UniRef100_A0A074LKR4/1-191 TetR family transcriptional regulator n=1 Tax=Tumebacillus flagellatus TaxID=1157490 RepID=A0A074LKR4_9BACL
---------------------------------------------------------ma--SNKYEEITKA-
AVMLFERKGYHATSVQDIADEVGLQKGSLYHYI-T-S-KEDLLMQLA-HRS-I----SEFNGQ-MEEILK--
-----------------N---aSLTNR--E----RL-----HLA-IE--N----HLKYVTK---NV----QL
----TTV-L----LR------E-----A-FS--LG-E--DQ--------HQV----IQ---DL-T----DK-
YLNL------W-------------------TQ-VI---EQG-IA-A--GEF-R-PVHAR--ITALSILGSI-
N-----------------W-V------YRWY-K-E---------GGKLT----------------A-SDISK
-LYSDLFLDGIE-----nr-----------------------------------------------------
--
>UniRef100_UPI000948C362/1-214 HTH-type transcriptional regulator RutR n=1 Tax=Pantoea sp. 1.19 TaxID=1925589 RepID=UPI000948C362
--------------------------------------------mkttpqpstrrarav--AAKRSAILAA-
ALEFFSHYGFHGTRLEQVAEGADVSKTNLLYYF-P-S-KEVLYIAVL-KNI-L----DVWLAP-LRALQH--
----------------------DQPPL--E----AI-----RHY-IR--L----KLEVSRD---HP----RA
----SRL-F----CL------E----mL-QG--AP----LL--------KGE----LE---GS-L----KQ-
LVDE------K-------------------AA-II---ARW-VE-E--EKL-A-PIDPS--HLIFMLWATT-
Q------Hy-------adF-A------TQVE-A-Vsg----rtlDDPLF----------------F-AQTVE
-NVQRMIVEGIRL----rqpg---------------------------------------------------
--
>UniRef100_M3DFB9/1-207 TetR family transcriptional regulator n=1 Tax=Streptomyces bottropensis ATCC 25435 TaxID=1054862 RepID=M3DFB9_9ACTN
----------------------------------------------mptkktpqapgaa--PARRRELLDK-
AARVFADQGYNATTMRRIADDAGMLAGSLYYYF-E-S-KDAMLEEIL-RTF-L----DELWER-YDAVLD--
-----------------A----GTGPR--E----TF-----EAL-VT--E----SFRAIGR---HC----DA
----VRI-Y----QN------E-----S-KQ--LI-A--QE--------RRFs--fLE---QS-Q----TK-
FEKV------W-------------------LT-AL---ENG-VA-R--GEF-RADLDTR--VTYRFVRDTV-
W-----------------V-A------ASWY-Q-P---------SGKYS----------------P-EEIAR
-QYLSMVLDGIA-----vrtgp--------------------------------------------------
--
>UniRef100_UPI000B454BF3/1-193 TetR family transcriptional regulator n=1 Tax=Planomicrobium flavidum TaxID=569883 RepID=UPI000B454BF3
-------------------------------------------------------mkke--KPKYKMIVDA-
AVTVIAENGYHQAQVSKIAREAGVADGTIYLYF-K-N-KEDILISVF-EEK-M----GLFTDK-LKEILS--
-----------------Q----ELTAS--D----KL-----RRM-IE--N----HFGLLSA---DR----HL
----SIV-T----QL------E-----L-RQ--SN-H--DL--------RMK----IN---GV-L----KE-
YLVL------L-------------------DV-IL---KEG-MA-S--GEF-DKDMDIR--LARQMVFGTM-
D------E----------T-I------TTWV-M-N---------DHKYD----------------L-ERLAP
-AVHRLLMKGMR-----a------------------------------------------------------
--
>UniRef100_UPI0007A54223/1-209 TetR/AcrR family transcriptional regulator n=1 Tax=Nocardia grenadensis TaxID=931537 RepID=UPI0007A54223
--------------------------------------------------------mdp--HERRKLILDR-
SAEIFARKGISATTIREIGDAVGVHSGALYHYF-P-S-KEAIVTELI-REY-I----EDLAAR-CEAVLA--
-----------------R----ELPPI--E----RL-----EAL-TE--V----ALTTSEQ---YH----GA
----TSI-W----RR------Eg---eY-M---RD-R--VV--------EAD----MA---AT-A----DI-
MQVA------W-------------------RK-AI---GEG-IA-A--GEL-RGDIDPE--AFRELLYDAV-
W------H------------A------SRWF-R-P---------DSQHS----------------T-AGLAR
-TVISVFVDGMRP----rstpteveraatslagn--------------------------------------
--
>UniRef100_A0A150KJ32/1-197 Uncharacterized protein n=2 Tax=Bacillus coagulans TaxID=1398 RepID=A0A150KJ32_BACCO
-----------------------------------------------------mrknrp----KYKQIIDA-
AVVVIAQHGYHQAQVSKIAKQAGVADGTIYLYF-K-N-KEDILISLF-EEK-M----QLFIEK-VSEYIA--
-----------------G----DLSPS--E----KL-----LKM-IE--N----HFKVLAA---DH----HL
----AVV-T----QL------E-----L-RQ--TN-L--DL--------RLK----IN---SV-L----KE-
YLTL------F-------------------DQ-II---REG-ME-K--GEF-DSGLDVR--LVRQMIFGTV-
D------E----------T-V------TTWV-M-N---------KEKYD----------------L-VSLAA
-PVHQLIINGC------gkktav-------------------------------------------------
--
>UniRef100_A0A1L8ZI81/1-193 TetR family transcriptional regulator n=1 Tax=Bacillus obstructivus TaxID=1914540 RepID=A0A1L8ZI81_9BACI
-------------------------------------------------------mktn--KPKYKQIIDA-
AVIVIAENGYHQAQVSKIAKQAGVADGTIYLYF-K-N-KEDILISLF-REK-M----GNFIDK-IDEEIA--
-----------------G----KQTAA--E----KL-----LVM-IE--S----HYKILSS---DH----QL
----AIV-T----QL------E-----L-RQ--SN-K--EL--------RLK----IN---EV-L----KG-
YLKL------I-------------------DR-II---EHG-MN-T--GEF-RQDTEVR--LVRQMIFGTI-
D------E----------T-V------TTWV-M-N---------EEKYD----------------L-VAQAP
-AVQQLLINGM------ga-----------------------------------------------------
--
>UniRef100_A0A2H5ZYM2/1-197 Fatty acid metabolism regulator protein n=1 Tax=bacterium HR32 TaxID=2035427 RepID=A0A2H5ZYM2_9BACT
---------------------------------------------------maevgirp----KHEELLAA-
AVRLFRQKGYHDTSMQDLAEAVGIQRGSLYHYI-E-A-KEDLLWEIM-ERS-I----RRLLEA-VEPVAR--
-----------------S----GAPAA--E----KL-----REA-IA--A----HLRVAAS---SR----DE
----LTV-L----HV------E-----L-KS--LS-P--AR--------RAR----ML---AL-R----DR-
YEGL------F-------------------RR-MV---EEG-VH-S--GEF-R-PADPK--TVGLAVLGAC-
N-----------------W-F------TTWF-Q-P---------DGPLS----------------H-QDFAR
-AFADLFLQGLAR----trda---------------------------------------------------
--
>UniRef100_UPI000368E23E/1-213 TetR/AcrR family transcriptional regulator n=1 Tax=Actinopolyspora mortivallis TaxID=33906 RepID=UPI000368E23E
-----------------------------------------mgrmngrerveplpeeprSGSGRRAQLLSI-
AARLFAEQGFTATTVREIAEQAGILSGSLYHHF-A-S-KEEMVDEIL-RSY-L----GAQLAA-FRRVTE--
-----------------E----GGDPR--Q----EL-----TGL-IR--V----SFAALPR---HR----RA
----MAI-L----HH------E-----GdYL--AG-F--AT--------FEY----LG---RA-N----RE-
FERI------W-------------------VR-VL---RDG-QR-R--GVF-RPELNPG--LAHRLIRDSV-
S-----------------S-A------VRWY-N-P---------TGRMS----------------A-RAIAE
-HYTRIFCDGVV-----lsere--------------------------------------------------
--
>UniRef100_W2EVJ0/1-211 TetR family transcriptional regulator n=1 Tax=Microbispora sp. ATCC PTA-5024 TaxID=316330 RepID=W2EVJ0_9ACTN
------------------------------------------------mrgrraaaags-ASERRDHLVKL-
AAELFARKGFQATTVREIALEAGILSGSLYHHF-D-S-KETIVDEVL-RTF-L----EDLIAR-YRVALD--
-----------------N----GSDPR--A----VL-----SEM-VR--I----GFGTLEA---HR----AA
----ITV-M----QN-----dWn---yL-RS--LP-G--DR--------FDY----LV---RA-E----DE-
VERM------W-------------------VE-QI---KRG-QA-V--GQF-RADVDPK--LTYRMIRDTI-
W-----------------V-T------VRWF-R-P---------GGRLD----------------T-EGLAD
-HYVKVLFDGLAS----gdgasprp-----------------------------------------------
--
>UniRef100_A0A1F2XUH2/1-198 Uncharacterized protein n=1 Tax=Actinobacteria bacterium RBG_16_68_12 TaxID=1797203 RepID=A0A1F2XUH2_9ACTN
----------------------------------------------------mtdrsia-QEEKRKVILDA-
AVRVFARSGYHGSRVGDIAEEAGVAHGLLYHYF-A-S-KEQVLQTIF-REN-W----GELLER-FRAVEA--
-----------------A----DESAG--E----KL-----QGI-AK--I----LLRTWRN---DP----DL
----VTV-M----VR------E-----V-A---RS-P--QL--------QSQ----VE---EV-R-----E-
AFAI------V-------------------QR-VI---EEG-QA-A--GVF-RPDLDAR--LASWVVYGGL-
E------E----------V-L------TGWV-L-Gq------lpDGDDE----------------V-ARAER
-TAIDLAVRGLT-----t------------------------------------------------------
--
>UniRef100_UPI0006AF85ED/1-202 TetR/AcrR family transcriptional regulator n=1 Tax=Streptomyces sp. MMG1121 TaxID=1415544 RepID=UPI0006AF85ED
-------------------------------------------------------mspa--PERREELLAT-
AAEVFAAQGYNATTVRRIADAAGILAGSLYYHF-D-S-KESMLDEIL-SAF-L----DELWAG-YGAVLA--
-----------------A----GLGPR--E----TI-----EAL-VT--E----SFREIDR---HR----AA
----VAV-Y----QK------E----sR-HL--AG-R--PR--------FGY----LA---DA-Q----VR-
FEQA------W-------------------LR-TL---ERG-VA-A--GVF-RADLDVR--LTYRFVRDTV-
W-----------------V-A------ASWY-R-P---------GGQHS----------------P-DEIAR
-QYLSMVLEGIA-----grtpdktast---------------------------------------------
--
>UniRef100_UPI00067EAB33/1-197 TetR family transcriptional regulator n=1 Tax=Bacillus testis TaxID=1622072 RepID=UPI00067EAB33
-------------------------------------------------------mkrn--KPKYKQIIDA-
AVGVIAEHGYHQAQVSKIAKQAGVADGTIYLYF-K-N-KEDILISLF-QEK-M----GEFVER-INDEIN--
-----------------L----KETAS--D----KL-----SVL-IQ--K----HFDIMSE---DP----HL
----AVV-T----QL------E-----L-RQ--SN-S--EL--------RRQ----IN---DV-L----KG-
YLNL------V-------------------DG-IL---KEG-IA-N--GEF-KQDLNDK--LARQMIFGTL-
D------E----------I-V------TNWV-M-N---------DHKYS----------------L-PHLSA
-DVHNLFIAGLA-----hsaae--------------------------------------------------
--
>UniRef100_UPI0004C6E092/1-215 TetR/AcrR family transcriptional regulator n=1 Tax=Streptomyces cellulosae TaxID=1968 RepID=UPI0004C6E092
------------------------------------------------------mprqlRAEQTRSTIIKA-
AADLFDRHGYESTSLSDIVEHAQVTKGALYFHF-A-A-KEDLAHAIM-ELQ-S----HASRRL-ARDADG--
-----------------R----GYTSL--E----AL-----VRI-TF--G----IARMSVE---DP-----V
----PRA-G----LR------------L-AT--GG-V--EV--------RPP----LR---HP-F----TE-
WLEL------S-------------------SR-KL---LGA-VK-E--SDL-HPDTDID--AVAHSLVCFF-
V------G----------T-Rv----vSRSL--------------EPVA------rQ--------P-RRL-A
-EMWHLMIRGMVP----vprraryltlvtqlereirvv----------------------------------
--
>UniRef100_UPI0009E60634/1-196 TetR family transcriptional regulator n=1 Tax=Halobacillus massiliensis TaxID=1926286 RepID=UPI0009E60634
---------------------------------------------------------mnKNKPKYKQIIEA-
AVVVMAENGYHSSQVSKIAKKAGVADGTIYLYF-K-N-KEDILVSLF-QDK-M----GQFIER-IEYETT--
-----------------S----RQSAE--E----KL-----LTL-IE--T----HFKQLAA---DH----HL
----AIV-T----QL------E-----L-RQ--SN-K--EL--------RTK----IN---NV-L----KR-
YLAV------I-------------------DN-IV---EEG-IR-E--ELF-RDNLNRR--LVRQLIFGMM-
D------E----------T-V------TNWV-M-K---------DQRYN----------------L-EEQAE
-DVHSFIVNGLA-----rsrs---------------------------------------------------
--
>UniRef100_A0A1B1MJG0/1-215 Transcriptional regulator n=1 Tax=Streptomyces lincolnensis TaxID=1915 RepID=A0A1B1MJG0_STRLN
------------------------------------------------------mprqlRAEQTRATIITA-
AADLFDRHGYESTSLSDIVEHAQVTKGALYFHF-A-A-KEDLAHAIM-ELQ-S----RASRRL-ASDADA--
-----------------R----GHSSL--E----AL-----VRI-TF--G----MARLSVE---DP-----I
----PRA-G----LR------------L-AT--GG-V--EV--------RPP----LR---DP-F----TE-
WLDI------A-------------------SR-RL---LGA-LK-E--ADL-HPDTDVE--AAAHSLVCFF-
V------G----------T-R--------VV-G-Rs-------vE-PVT------rQ--------P-RRL-A
-EMWQVMIRGLVP----vprraryltlvtqleretrmm----------------------------------
--
>UniRef100_A0A0A1B1F2/1-212 TetR family transcriptional regulator n=2 Tax=Pantoea sp. PSNIH2 TaxID=1484157 RepID=A0A0A1B1F2_9GAMM
----------------------------------------------menktptrrarav--AAKRSAILDA-
ALEYFSQFGMHGTSLNKVAERAGVSKTNLLYYF-P-S-KEALYIAVL-KEI-L----DVWLAP-LRALRE--
----------------------DQDPL--A----AI-----RHY-IQ--L----KLEVSRD---HP----QA
----SRL-F----CL------E----mL-QG--AP----LL--------KAE----LE---GD-L----KA-
LIDE------K-------------------SR-VI---ENW-IV-Q--KRL-A-PVEPQ--HLIFMLWATT-
Q------HyadfsaqveaI-T------GRTL-------------NDEEF----------------F-QQAVA
-NVQHMVIEGIR-----irpap--------------------------------------------------
--
>UniRef100_UPI00069CBDE9/1-204 TetR/AcrR family transcriptional regulator n=1 Tax=Streptomyces niger TaxID=66373 RepID=UPI00069CBDE9
---------------------------------------------mptakkksnvspsp---ERRRELLDT-
AAEVFAEQGYNATTVRKIADAAGMLAGSLYYHF-D-S-KESMLDEIL-ATF-L----DELWAG-YDTVLD--
-----------------A----GLGPR--E----TI-----EAL-VT--E----SFREIDR---HR----AA
----VAI-Y----QK------E-----ArAL-aAQ-P--R---------FAY----LA---DS-Q----VK-
FEKA------W-------------------LG-TL---ERG-VA-A--GVF-RADLDIR--LTYRFIRDTV-
W-----------------V-A------VSWY-R-P---------GGQHS----------------P-EEIAR
-QYLSMVLDGVA-----vrt----------------------------------------------------
--
>UniRef100_A0A136L144/1-186 Transcriptional regulator, TetR family n=1 Tax=Chloroflexi bacterium OLB14 TaxID=1617415 RepID=A0A136L144_9CHLR
----------------------------------------------------------m----TRDDILDT-
AAQVFRKKGFHGASMADIAEALGVQKPSLYHHV-K-S-KQEILLALL-DRA-L----DMLIEH-IEKISS--
-----------------Q----NIPAD--Q----KL-----KQM-IR--G----YLSALAE---NA----DL
----TAV-L----LF------E-----H-RS--LD-K--KT--------HTR----HV---PH-R----DK-
FEAL------W-------------------RD-VL---MEG-MK-S--KVF-QI-KDVN--LTVRALMGVM-
N------W----------T-L-------TWY-Q-P---------NGEKS----------------I-EQIAD
-DYADFMLKGML-----k------------------------------------------------------
--
>UniRef100_UPI00082C5913/1-198 TetR family transcriptional regulator n=1 Tax=Alicyclobacillus acidiphilus TaxID=182455 RepID=UPI00082C5913
----------------------------------------------------mtstlseKKKEKYDAILDA-
ALKIFAEYGYFGSQVSKIAREAGVADGTIYLYF-K-S-KEEILISVF-RER-L----GALVSR-FHEHIQ--
-----------------D----DDPAD--T----AI-----RKI-CE--L----HFTSLER---NL----DL
----AKV-T----QL------E-----L-RQ--SS-L--DL--------HRE----IG---AA-L----RP-
YIQL------I-------------------ED-IL---VRG-IQ-Q--GIF-RADLDIK--LTRLLLFGAM-
D------E----------V-V------TSWL-V-S---------GQRYS----------------L-SAQID
-NTVDFFLRGLR-----r------------------------------------------------------
--
>UniRef100_UPI0003B3F259/1-194 TetR/AcrR family transcriptional regulator n=1 Tax=Thermus islandicus TaxID=540988 RepID=UPI0003B3F259
[truncated: 1,286,321 more chars]
