# Supplementary material for: Mycobacterium tuberculosis FasR senses long fatty acyl-CoA through a tunnel and a hydrophobic transmission spine
Source: Nat Commun. 2020 Jul 24;11:3703. doi: 10.1038/s41467-020-17504-x (PMC7382501; doi:10.1038/s41467-020-17504-x)
Supplement: Supplementary file 10 — Source Data [file 41467_2020_17504_MOESM10_ESM.xlsx]

## Sheet: Fig. 3b
Figure 3b
			Raw Data							Manuscript Figure

## Sheet: Fig. 3d
Figure 3d
															Raw Data
															Manuscript Figure

## Sheet: Fig. S4a
Supplementary Figure 4a.
				Raw Data						Manuscript Figure

## Sheet: Fig. S4b
Supplementary Figure 4b.
					Raw Data					Manuscript Figure

## Sheet: Fig. S5
Supplementary Figure 5
			Raw Data							Manuscript Figure

## Sheet: Fig. S6
Supplementary Figure 6
				Raw Data					Manuscript Figure

## Sheet: Fig. S7
Supplementary Figure 7
					Raw Data					Manuscript Figure

## Sheet: Fig. S14
Supplementary Figure 14
			Raw Data							Manuscript Figure
